# Supplementary material for: NSrp70 is a lymphocyte-essential splicing factor that controls thymocyte development
Source: Nucleic Acids Res. 2021 May 25;49(10):5760–78. doi: 10.1093/nar/gkab389 (PMC8191771; doi:10.1093/nar/gkab389)
Supplement: gkab389_Supplemental_Files [file gkab389_supplemental_files.zip]

Archive with 3 entries (3 files):
- Figures S1~S7.pdf
- Revised supplementary information.docx
- Revised supplementary Table S1~S5.xlsx
