# Supplementary material for: NSrp70 is a lymphocyte-essential splicing factor that controls thymocyte development
Source: Nucleic Acids Res. 2021 May 25;49(10):5760–78. doi: 10.1093/nar/gkab389 (PMC8191771; doi:10.1093/nar/gkab389)
Supplement: gkab389_Supplemental_Files [file gkab389_supplemental_files.zip › Revised supplementary Table S1~S5.xlsx]

## Sheet: Supplementary Table S1
Primer name	Forward (5'-3')	Reverse (5'-3')
mouse Nsrp1 (NSrp70)	GAGGACGGTGAAAAGCGAGA	TCTTTTCTTCCCGGTGGCTG
mouse Cdk1	GGTAGTGACGCTGTGGTACC	GCAAATCCAAGCCGTTCTCG
mouse Cdca3	CTGGTGAAAGAGCTGAGCGA	TTCGTCTGCTGCGCTTAGAA
mouse Rpl26	GAACCGCAAACGGCATTTCA	CCTACTTGTCGGGACTTGGC
mouse Uba52	CGGGCAAGACCATCACTCTT	GGTATGGCCGCACTTCTTCT
mouse Atp5pd	AATGAGACCTTCCACGCCAG	TGTCCAGCTTGGTTTCTGGG
mouse Ndufs5	GAAAAAGCTGGGCATCAGCCT	AGGGGTGTATTTGCCCTCTTTC
mouse Fyn	AAGGGATGCCAAGGCTTACC	AAATGGGCTCCTCAGACACG
mouse Plcg1	GTGAAGACCTGGAGTTGGCC	GAGGCGGTTGTCTCCATTGA
mouse Ccr7	AGGGAAACCCAGGAAAAACGT	CGTCATGGTCTTGAGCCTCTT
mouse Junb	GTACTTTTACCCCCGTGGGG	GCCTCCAGAGGGTGCAGA
mouse Ptk2b	TCCTCCTGAGTGGGCGAATA	AGAGCCATGCCTTCACTGAC
mouse Bag6	ATGGAGCTTGCTGCTGTCAT	GGGACATGGCTTCTTCTGCT
mouse Srsf1	GTTGTCTCTGGACTGCCTCC	GTAACTGCGACTCCTGCTGT
mouse Srsf1 intron 3	AGTGGTTGTCTCTGGACTGCCTCC	GGCTTCTGCTACGACTACGGCTTC
mouse Srsf7	TTTTGATAGGCCACCTGCCC	ACCTGGATCTTGATCTCGACCT
mouse Hdac1	TTATGGACAAGGGCACCCCA	TTCACAGCACTTGCGACAGA
mouse TCR beta	TCCTCGAAACCACTTCCGCT	CTTGACCATGGCCATCAGCAC
mouse TCR epsilon	TAAGCACCTGGTGCTCCAGG	CCGCTCCTTGTTTTGCCCTC
mouse TCR zeta	GTGCAGAGACTGCTGCCAAC	TAAAGGCCATCGTGCCCCTT
mouse Rag1	ACCTTTGCATGCTCTTCGGA	AGAGTCGTAGCGGAACCTCT
mouse Rag2	ATTCCTGCTACCTCCCACCT	CCCATGCTTTTCCCTCGACT
mouse Lef1	CGGGAAGAGCAGGCCAAATA	TAGGCAGCTGTCATTCTGGG
mouse Tcf3	GCAGATGGTGGCCTGGATAC	TAGAAGGGGGAGGGGTAAGC
mouse Tcf7	ATTTCAGCAGTCCACACCCC	GGGTAGAGAGGAGGACTGGG
mouse Tcf12	AAATCAGATGATGAGTCCTCCC	CTCTGGAACTGGCTGATGTTT
mouse Pten	CCTGCAGAAAGACTTGAAGGTG	GCTGTGGTGGGTTATGGTCT
mouse Egr1	TATGCTTGCCCTGTCGAGTC	GGATGTGGGTGGTAAGGTGG
mouse Id3	GGACGACATGAACCACTGCT	TCACAAGTTCCGGAGTGAGC
mouse Gata3	CCTCCGGCTTCATCCTCTTC	GGCGGATAGGTGGTAATGGG
mouse Runx3	ACACCAACCTTCATACGAGACC	TCATCATTGCCGGCCATCAC
mouse Zbtb7b	AAATCCCGTGTGTCATCGCT	GTGAGTACTGTGGGTGCCTC
mouse Foxp3	CAGTGCCCCTAGTCATGGTG	CGTGGGAAGGTGCAGAGTAG
human CDK1	TGGGGTCAGCTCGTTACTCA	TGATTCAGTGCCATTTTGCCAG
human CCNB2	CCGACGGTGTCCAGTGATTT	GCATCAGAAAAAGCTTGGCAGA
human CDCA3	CCCAAGCCCACTGGTGAAAC	TCCCTAGTACCTTGCTGCTGT
human BIRC5	CCTGGCAGCCCTTTCTCAAG	TTGGCTCTTTCTCTGTCCAGTTT
human AURKB	CTGCACCATCCCAACATCCT	CAATCATCTCTGGGGGCAGG
human TPX2	AGCCAAGAGATGTGCCACTC	TTTGGTGACCTGGCTCACTG
human NUSAP1	CGAGCACCAAGAAGCTGAGA	GTCGTTGGCTGATGGGAGTAG
Gapdh	GCACAGTCAAGGCCGAGAAT	GCCTTCTCCATGGT GGTGAA

## Sheet: Supplementary Table S2
Gene name	Annotation	Other_names_and_aliases	Identifier
1700007P14Rik	protein phosphatase 4, regulatory subunit 1-like, pseudogene	5830403E09Rik,C030010B13Rik	10090.ENSMUSP00000001631
2410002F23Rik	RIKEN cDNA 2410002F23, isoform CRA_a; RIKEN cDNA 2410002F23 gene	2410002F23,2410002F23RIK,2410002F23Rik,2410002F23Rik-001,2410002F23Rik-002,2410002F23Rik-003,2410002F23Rik-004,2410002F23Rik-005,2410002F23Rik-006,2410002F23Rik-007,2410002F23Rik-008,2410002F23Rik-009,2410002F23Rik-010,2410002F23Rik-011,2410002F23Rik-012,2410002F23Rik-013,2410002F23Rik-014,2410002F23Rik-015,2410002F23Rik-016,2410002F23Rik-017,2410002F23Rik-018,2410002F23Rik-019,2410002F23Rik-020,…	10090.ENSMUSP00000022793
4930481A15Rik	Uncharacterized protein C5orf34 homolog; RIKEN cDNA 4833420G17 gene	2010312A17,2210017J06Rik,3632429L15,4833420G17,4833420G17Rik,4833420G17Rik-201,5730533D17Rik,67392,7120485E06,AAH21327.1,AAH30738.1,AK008565,AK014735,AK146515,AK149119,AK160863,AW107518,BAB25748.1,BAB29525.3,BAE27227.1,BAE28742.1,BAE36055.1,BC021327,BC030738,C85193,CCDS49373.1,CE034_MOUSE,ENSMUSG00000062822,ENSMUSP00000026519,ENSMUSP00000090521,ENSMUSP00000090522,ENSMUST00000026519,ENSMUST0000009…	10090.ENSMUSP00000112064
4930481A15Rik	RIKEN cDNA 4930481A15 gene	4930481A15RIK,4930481A15Rik,4930481A15Rik-001,4930481A15Rik-002,4930481A15Rik-003,4930481A15Rik-004,4930481A15Rik-005,EDL33121.1,EDL33123.1,ENSMUSG00000086938,ENSMUSP00000133393,ENSMUSP00000133763,ENSMUST00000128542,ENSMUST00000153017,ENSMUST00000174412,ENSMUST00000174415,ENSMUST00000174754,G3UWR3,G3UXN7,NR_015545,NR_015545.2,OTTMUSG00000038069,OTTMUSP00000055020,OTTMUSP00000055021,OTTMUST0000009…	10090.ENSMUSP00000052056
A630001G21Rik	RIKEN cDNA A630001G21 gene	319997,A630001G21,A630001G21RIK,A630001G21Rik,A630001G21Rik-001,A630001G21Rik-002,A630001G21Rik-003,A630001G21Rik-004,A630001G21Rik-005,A630001G21Rik-006,AC161342.2,AC161342.2-001,AC161342.2-002,AC161342.2-003,AC161342.2-004,AC161342.2-005,AC161342.2-006,AK041324,AK139572,B020005F13,BAC30906.1,BAE24068.1,CCDS48299.1,EDL40260.1,ENSMUSG00000052760,ENSMUSP00000070374,ENSMUSP00000084200,ENSMUSP000000…	10090.ENSMUSP00000104436
Acap1	Arf-GAP with coiled-coil, ANK repeat and PH domain-containing protein 1; GTPase-activating protein (GAP) for ADP ribosylation factor 6 (ARF6) required for clathrin-dependent export of proteins from recycling endosomes to trans-Golgi network and cell surface. Required for regulated export of ITGB1 from recycling endosomes to the cell surface and ITGB1-dependent cell migration (By similarity)	216859,AAH31462.1,AAH37481.1,ACAP1,ACAP1_MOUSE,AK154449,AK220213,AL845465,Acap1,Acap1-001,Acap1-002,Acap1-003,Acap1-004,BAD90138.1,BAE32594.1,BC031462,BC037481,CAI35146.1,CAM13886.1,CCDS24919.1,Centaurin-beta-1,Centb1,ENSMUSG00000001588,ENSMUSP00000001631,ENSMUSP00000104262,ENSMUST00000001631,ENSMUST00000108622,ENSMUST00000127238,ENSMUST00000148037,F630034M03,Kiaa0050,MGI:2388270,NM_153788,NM_153…	10090.ENSMUSP00000067477
Acin1	Apoptotic chromatin condensation inducer in the nucleus; Auxiliary component of the splicing-dependent multiprotein exon junction complex (EJC) deposited at splice junction on mRNAs. The EJC is a dynamic structure consisting of core proteins and several peripheral nuclear and cytoplasmic associated factors that join the complex only transiently either during EJC assembly or during subsequent mRNA…	2610036I19,2610036I19Rik,2610510L13,2610510L13Rik,2700038J09,56215,6720454K06,AAD56723.1,AAD56727.1,AAF89661.1,AAH94217.1,ACIN1,ACINU_MOUSE,AF124725,AF124729,AF168782,AK011698,AK012099,AK012337,AK050467,AK135284,Acin1,Acin1-001,Acin1-002,Acin1-003,Acin1-004,Acin1-006,Acin1-007,Acin1-008,Acin1-009,Acin1-010,Acin1-011,Acin1-012,Acin1-013,Acin1-014,Acin1-015,Acin1-016,Acin1-017,Acin1-018,Acin1-019,A…	10090.ENSMUSP00000096280
Adprm	Manganese-dependent ADP-ribose/CDP-alcohol diphosphatase; Hydrolyzes ADP-ribose, IDP-ribose, CDP-glycerol, CDP- choline and CDP-ethanolamine, but not other non-reducing ADP- sugars or CDP-glucose. May be involved in immune cell signaling as suggested by the second-messenger role of ADP-ribose, which activates TRPM2 as a mediator of oxidative/nitrosative stress (By similarity)	2310004I24,2310004I24Rik,3.6.1.13,3.6.1.16,3.6.1.53,66358,AAH04029.1,ADPRM,ADPRM_MOUSE,ADPRibase-Mn,AK009142,AK145941,Adprm,Adprm-001,Adprm-002,Adprm-003,Adprm-004,Adprm-005,Adprm-006,BAB26101.1,BAE26771.1,BC004029,CAI25979.1,CCDS48820.1,CDP-choline phosphohydrolase,EC 3.6.1.13,EC 3.6.1.16,EC 3.6.1.53,ENSMUSG00000020910,ENSMUSP00000072502,ENSMUSP00000091640,ENSMUSP00000112064,ENSMUSP00000112065,E…	10090.ENSMUSP00000094045
Ankrd16	Ankyrin repeat domain 16	2810455F06Rik,320816,A2AS55,AAI16230.1,AAI16231.1,AI646698,AK052460,AK085853,AK140039,ANKRD16,ANR16_MOUSE,Ankrd16,Ankrd16-001,Ankrd16-002,Ankrd16-003,Ankrd16-004,Ankrd16-005,Ankrd16-006,Ankrd16-007,Ankrd16-008,Ankrd16-009,Ankrd16-010,Ankrd16-011,Ankyrin repeat domain 16,Ankyrin repeat domain-containing protein 16,B230106L04,BAC35002.1,BAC39552.1,BAE24220.1,BC116229,BC116230,CAM20367.1,CCDS50502.1…	10090.ENSMUSP00000028349
Arfrp1	ADP-ribosylation factor-related protein 1; Trans-Golgi-associated GTPase that regulates protein sorting. Controls the targeting of ARL1 and its effector to the trans-Golgi. Required for the lipidation of chylomicrons in the intestine and required for VLDL lipidation in the liver; Belongs to the small GTPase superfamily. Arf family	1500006I01,1500006I01Rik,76688,A930040G02,AAH10713.1,AAH46782.1,AAH46786.1,ADP-ribosylation factor related protein 1,ADP-ribosylation factor-related protein 1,AI480700,AJ413952,AJ413953,AK005174,AK044759,ARFRP1,ARFRP_MOUSE,Arfrp1,Arfrp1-001,Arfrp1-002,Arfrp1-003,Arfrp1-004,Arfrp1-005,Arfrp1-006,Arfrp1-007,Arfrp1-008,Arfrp1-009,Arfrp1-010,Arfrp1-011,Arfrp1-201,BAB23861.1,BAC32069.1,BC010713,BC0467…	10090.ENSMUSP00000111276
Arhgap4	Rho GTPase-activating protein p115 splice form 1; Rho GTPase activating protein 4	171207,A130009C12Rik,A530015A20,A530015A20Rik,AAO66338.1,AK040687,AK157294,AK169865,ARHGAP4,AY183124,Arhgap4,Arhgap4-001,Arhgap4-002,Arhgap4-003,Arhgap4-004,Arhgap4-005,Arhgap4-006,Arhgap4-007,Arhgap4-008,Arhgap4-009,Arhgap4-010,Arhgap4-011,Arhgap4-012,Arhgap4-013,Arhgap4-014,Arhgap4-015,Arhgap4-016,Arhgap4-017,Arhgap4-018,Arhgap4-019,Arhgap4-020,B1AUX5,B1AUY1,B1AUY2,B1AUY3,BAC30667.1,BAE34037.1,…	10090.ENSMUSP00000033765
Arhgef1	Rho guanine nucleotide exchange factor 1; Seems to play a role in the regulation of RhoA GTPase by guanine nucleotide-binding alpha-12 (GNA12) and alpha-13 (GNA13) subunits. Acts as GTPase-activating protein (GAP) for GNA12 and GNA13, and as guanine nucleotide exchange factor (GEF) for RhoA GTPase. Activated G alpha 13/GNA13 stimulates the RhoGEF activity through interaction with the RGS-like dom…	16801,AAC36527.1,AAC52693.1,AAG33860.1,AAH12488.1,AAO91658.1,AAO91659.1,AF314539,AK157056,AK172354,ARHG1_MOUSE,ARHGEF1,AY246272,AY246273,Arhgef1,Arhgef1-001,Arhgef1-002,Arhgef1-003,Arhgef1-004,Arhgef1-005,Arhgef1-006,Arhgef1-008,Arhgef1-009,Arhgef1-010,Arhgef1-011,Arhgef1-012,Arhgef1-013,Arhgef1-014,Arhgef1-015,BAE33947.1,BAE42963.1,BC012488,CCDS52140.1,CCDS52141.1,CCDS52142.1,D3YVJ9,E9PUF7,ENSMU…	10090.ENSMUSP00000119369
Armcx5	Armadillo repeat containing, X-linked 5	494468,5730555O05,A2AGB5,AK133950,ARMCX5,ARMX5_MOUSE,AW556585,Armadillo repeat containing, X-linked 5,Armadillo repeat-containing X-linked protein 5,Armcx5,Armcx5-001,Armcx5-002,BAE21947.1,CAM27374.1,CCDS30408.1,ENSMUSG00000072969,ENSMUSP00000094045,ENSMUST00000096321,ENSMUST00000128847,MGI:2148026,NM_001009575,NM_001009575.5,NP_001009575,NP_001009575.2,OTTMUSG00000018771,OTTMUSP00000020288,OTTMU…	10090.ENSMUSP00000033901
Arrdc1	Arrestin domain-containing protein 1; Functions as an adapter recruiting ubiquitin-protein ligases to their specific substrates. Through an ubiquitination-dependent mechanism plays for instance a role in the incorporation of SLC11A2 into extracellular vesicles. More generally, plays a role in the extracellular transport of proteins between cells through the release in the extracellular space of m…	215705,A2AIS7,A2AIS8,A2AIS9,AAH04091.1,AAH18501.1,AI957342,AK170018,ARRD1_MOUSE,ARRDC1,Alpha-arrestin 1,Arrdc1,Arrdc1-001,Arrdc1-002,Arrdc1-003,Arrdc1-004,Arrdc1-005,Arrdc1-006,Arrdc1-007,Arrdc1-008,Arrdc1-009,Arrdc1-010,Arrdc1-011,Arrdc1-012,Arrestin domain containing 1,Arrestin domain-containing protein 1,BAE41513.1,BC004091,BC018501,CAM22117.1,CAM22118.1,CCDS15741.1,CCDS50521.1,D6RDR8,ENSMUSG0…	10090.ENSMUSP00000116591
Arvcf	Armadillo repeat protein deleted in velo-cardio-facial syndrome homolog; Involved in protein-protein interactions at adherens junctions	11877,ARVC_MOUSE,Arvcf,Arvcf-001,Arvcf-002,Arvcf-003,Arvcf-004,Arvcf-005,Arvcf-006,Arvcf-007,Arvcf-008,Arvcf-009,Arvcf-201,CCDS28020.1,CCDS70693.1,CCDS70694.1,D6RI19,ENSMUSG00000000325,ENSMUSP00000000334,ENSMUSP00000045704,ENSMUSP00000087562,ENSMUSP00000087568,ENSMUSP00000111273,ENSMUSP00000111274,ENSMUSP00000111275,ENSMUSP00000111276,ENSMUSP00000111278,ENSMUSP00000111281,ENSMUSP00000118505,ENSMU…	10090.ENSMUSP00000106329
Avpr2	Vasopressin V2 receptor; Receptor for arginine vasopressin. The activity of this receptor is mediated by G proteins which activate adenylate cyclase. Involved in renal water reabsorption (By similarity)	12000,AAI04729.1,AAI04730.1,AAI04732.1,AAI05663.1,AAI07006.1,ACR39044.1,ACR39045.1,ADHR,AJ006691,AJ310753,AVPR V2,AVPR2,Antidiuretic hormone receptor,Arginine vasopressin receptor 2,Avpr2,Avpr2-001,Avpr2-002,Avpr2-003,Avpr2-004,BC104728,BC104729,BC104731,BC105662,BC107005,CAA07187.1,CAC34589.1,CCDS30216.1,CCDS72396.1,CCDS72397.1,DI1,DIR,EDL29869.1,ENSMUSG00000031390,ENSMUSP00000033765,ENSMUSP0000…	10090.ENSMUSP00000031221
Becn1	Beclin-1; Plays a central role in autophagy. Acts as core subunit of different PI3K complex forms that mediate formation of phosphatidylinositol 3-phosphate and are believed to play a role in multiple membrane trafficking pathways: PI3KC3-C1 is involved in initiation of autophagosomes and PI3KC3-C2 in maturation of autophagosomes and endocytosis. Involved in regulation of degradative endocytic tr…	3BL2,4921513J16Rik,5430417M23Rik,56208,6430407H14,AAC68654.2,AAH05770.1,AF077302,AK032176,AK050329,AK083800,Atg6,BAC27745.1,BAC34192.1,BAC39021.1,BC005770,BECN1,BECN1_MOUSE,Beclin 1, autophagy related,Beclin-1,Becn1,Becn1-001,Becn1-002,Becn1-003,Becn1-004,Becn1-005,Becn1-006,Becn1-007,Becn1-008,Becn1-009,Becn1-010,Becn1-011,Becn1-012,Becn1-013,Becn1-014,Becn1-015,Becn1-016,Becn1-017,C730037L14,CA…	10090.ENSMUSP00000004173
Carkd	ATP-dependent (S)-NAD(P)H-hydrate dehydratase; Catalyzes the dehydration of the S-form of NAD(P)HX at the expense of ATP, which is converted to ADP. Together with NAD(P)HX epimerase, which catalyzes the epimerization of the S- and R-forms, the enzyme allows the repair of both epimers of NAD(P)HX, a damaged form of NAD(P)H that is a result of enzymatic or heat-dependent hydration	0710008K08,0710008K08Rik,2310009L13,2700059D20,2810407E01,2810407E01Rik,2810410J20,2810480D22,69225,AAH19538.1,AAH21955.1,AK003048,AK009254,AK012456,AK013028,AK013069,AK013420,AK154142,AK171034,ATP-dependent (S)-NAD(P)H-hydrate dehydratase,ATP-dependent NAD(P)HX dehydratase,BAB22531.1,BAB26172.1,BAB28251.1,BAB28607.1,BAB28632.1,BAB28847.1,BAE32403.1,BAE42200.1,BC019538,BC021955,CARKD,CCDS22096.2,…	10090.ENSMUSP00000070527
Ccdc167	Coiled-coil domain containing 167	1110021J02,1110021J02Rik,68597,AAH22730.1,AC154291,AK003900,AK049389,AK085526,BAB23065.1,BAC33728.1,BAC39463.1,BC022730,C430002P19,CC167_MOUSE,CCDC167,CCDS50051.1,CCDS50052.1,Ccdc167,Ccdc167-001,Ccdc167-002,Ccdc167-003,Ccdc167-004,Ccdc167-005,Ccdc167-006,Coiled-coil domain containing 167,Coiled-coil domain-containing protein 167,D630037N19,D6RG69,ENSMUSG00000024018,ENSMUSP00000024815,ENSMUSP00000…	10090.ENSMUSP00000009699
Cdan1	Codanin-1; May act as a negative regulator of ASF1 in chromatin assembly	1500015A01Rik,68968,9330159I16,A2AW10,AAI17556.1,AI448026,AK034144,AK157271,AW492297,BAC28605.1,BAE34023.1,BC117555,CAM21399.1,CCDS38212.1,CDA-I,CDA1,CDAI,CDAN1,CDAN1_MOUSE,Cdan1,Cdan1-001,Cdan1-002,Cdan1-003,Cdan1-004,Cdan1-005,Cdan1-006,Cdan1-007,Cdan1-008,Cdan1-201,Codanin-1,ENSMUSG00000027284,ENSMUSP00000028736,ENSMUSP00000028740,ENSMUSP00000055032,ENSMUSP00000083001,ENSMUSP00000106322,ENSMUS…	10090.ENSMUSP00000023270
Cdc7	Cell division cycle 7-related protein kinase; Seems to phosphorylate critical substrates that regulate the G1/S phase transition and/or DNA replication. Can phosphorylates MCM2 and MCM3; Belongs to the protein kinase superfamily. Ser/Thr protein kinase family. CDC7 subfamily	12545,2.7.11.1,AAH72666.1,AAH80702.1,AB018574,AB018575,AB019388,AC134409,AI597260,AJ007661,AK145921,BAA33880.1,BAA33881.1,BAA34347.1,BAE26752.1,BC072666,BC080702,CAB40539.1,CCDS19498.1,CCDS71628.1,CCDS71629.1,CDC7,CDC7_MOUSE,Cdc7,Cdc7-001,Cdc7-002,Cdc7-003,Cdc7-004,Cdc7-005,Cdc7-006,Cdc7-007,Cdc7l1,Cell division cycle 7 (S. cerevisiae),Cell division cycle 7-related protein kinase,EC 2.7.11.1,EDL2…	10090.ENSMUSP00000026217
Cdip1	Cell death-inducing p53-target protein 1; Acts as an important p53/TP53-apoptotic effector. Regulates TNF-alpha-mediated apoptosis in a p53/TP53-dependent manner (By similarity); Belongs to the CDIP1/LITAF family	1500005D02,2700048O17Rik,5730403B10,5730403B10Rik,6030494D17,66626,AAH04063.1,AK005157,AK017480,AK031705,AK051560,AK149939,AK150219,AK166141,AU018521,AW742692,BAB23848.1,BAB30764.1,BAC27523.1,BAC34673.1,BAE29181.1,BAE29388.1,BAE38594.1,BC004063,CCDS27925.1,CDIP,CDIP1,CDIP1_MOUSE,Cdip1,Cdip1-001,Cdip1-002,Cdip1-003,Cdip1-004,Cdip1-005,Cdip1-006,Cell death inducing Trp53 target 1,Cell death-inducin…	10090.ENSMUSP00000034868
Cdk11b	Cyclin-dependent kinase 11B; Plays multiple roles in cell cycle progression, cytokinesis and apoptosis. Involved in pre-mRNA splicing in a kinase activity-dependent manner. May act as a negative regulator of normal cell cycle progression	12537,2.7.11.22,5730514E05,A2A9P6,AA989746,AAA03518.1,AAA66169.1,AAH25058.1,AAH52920.1,AK077668,AK147133,BAC36942.1,BAE27703.1,BC025058,BC052920,CCDS19033.1,CD11B_MOUSE,CDK11-p110,CDK11-p46,CDK11-p58,CDK11B,Cdc11b,Cdc2l1,Cdc2l2,Cdk11,Cdk11b,Cdk11b-001,Cdk11b-002,Cdk11b-003,Cdk11b-004,Cdk11b-005,Cdk11b-006,Cdk11b-007,Cdk11b-008,Cell division cycle 2-like protein kinase 1,Cell division protein kina…	10090.ENSMUSP00000120966
Cdk9	Cyclin-dependent kinase 9; Protein kinase involved in the regulation of transcription. Member of the cyclin-dependent kinase pair (CDK9/cyclin-T) complex, also called positive transcription elongation factor b (P-TEFb), which facilitates the transition from abortive to productive elongation by phosphorylating the CTD (C-terminal domain) of the large subunit of RNA polymerase II (RNAP II) POLR2A, …	107951,2.7.11.22,2.7.11.23,AAH03901.1,AAK15699.1,AAK15706.1,AF327431,AF327569,AK089276,AK142397,AK143217,AK144607,AK157340,B0R020,B0R021,BAC40824.1,BAE25055.1,BAE25312.1,BAE25966.1,BAE34054.1,BC003901,CAQ13017.1,CCDS15927.1,CDK9,CDK9_MOUSE,Cdk9,Cdk9-001,Cdk9-002,Cdk9-003,Cdk9-004,Cdk9-005,Cdk9-006,Cdk9-007,Cdk9-008,Cdk9-009,Cell division protein kinase 9,Cyclin-dependent kinase 9,Cyclin-dependent…	10090.ENSMUSP00000024816
Cep97	Centrosomal protein of 97 kDa; Acts as a key negative regulator of ciliogenesis in collaboration with CCP110 by capping the mother centriole thereby preventing cilia formation. Required for recruitment of CCP110 to the centrosome (By similarity)	2810403B08,2810403B08Rik,4932439K18Rik,74201,A430056P16,A430099J11,A530089L15,AA437768,AAH65773.1,AAH67049.1,AC165151,AC171202,AK012971,AK040079,AK046486,AK079884,AK080249,AK154885,B230397P06,BAB28575.1,BAC30507.1,BAC32752.1,BAC37774.1,BAC37859.1,BAE32902.1,BC065773,BC067049,CCDS28217.1,CCDS49871.1,CCDS49872.1,CCDS49873.1,CEP97,CEP97_MOUSE,Centrosomal protein 97,Centrosomal protein of 97 kDa,Cep9…	10090.ENSMUSP00000111272
Chuk	Inhibitor of nuclear factor kappa-B kinase subunit alpha; Serine kinase that plays an essential role in the NF- kappa-B signaling pathway which is activated by multiple stimuli such as inflammatory cytokines, bacterial or viral products, DNA damages or other cellular stresses. Acts as part of the canonical IKK complex in the conventional pathway of NF-kappa-B activation and phosphorylates inhibit…	2.7.11.10,AC125101,AI256658,AK150039,BAE29261.1,CCDS29843.1,CCDS50444.1,CHUK,Chuk,Chuk-001,Chuk-002,Chuk-003,Chuk-004,Chuk-005,Chuk-006,Chuk-007,Chuk-008,Chuk1,Conserved helix-loop-helix ubiquitous kinase,E9Q605,E9QNL4,EC 2.7.11.10,ENSMUSG00000025199,ENSMUSP00000026217,ENSMUSP00000075411,ENSMUSP00000107646,ENSMUSP00000113809,ENSMUST00000026217,ENSMUST00000076033,ENSMUST00000112015,ENSMUST00000119…	10090.ENSMUSP00000105905
Clk1	Dual specificity protein kinase CLK1; Dual specificity kinase acting on both serine/threonine and tyrosine-containing substrates. Phosphorylates serine- and arginine-rich (SR) proteins of the spliceosomal complex and may be a constituent of a network of regulatory mechanisms that enable SR proteins to control RNA splicing. Phosphorylates: SRSF1, SRSF3 and PTPN1. Regulates the alternative splicing…	12747,2.7.12.1,7420413M24,A6H6K2,AAA40151.1,AAA61485.1,AAC52257.1,AAI45906.1,AAI45912.1,AK135765,AK146091,BAE22647.1,BAE26894.1,BC145905,BC145911,CAA40473.1,CCDS35577.1,CDC-like kinase 1,CHEMBL1075280,CLK1,CLK1_MOUSE,Clk,Clk1,Clk1-001,Clk1-002,Clk1-003,Clk1-004,Clk1-005,Clk1-006,Clk1-007,Clk1-008,Clk1-009,Clk1-010,Clk1-011,Clk1-012,Clk1-013,Dual specificity protein kinase CLK1,EC 2.7.12.1,EDL0007…	10090.ENSMUSP00000004097
Cmc2	COX assembly mitochondrial protein 2 homolog; May be involved in cytochrome c oxidase biogenesis	0610009N21,1110046L09Rik,2310061C15Rik,2900002L13,66531,AAH27549.1,AC121101,AC121101.1,AC121101.1-001,AC121101.1-002,AC121101.1-003,AC121101.1-004,AC121101.1-005,AC121101.1-007,AC121101.1-008,AK002429,AK013475,BAC24989.1,BAC25407.1,BC027549,CCDS40489.1,CMC2,COX assembly mitochondrial protein 2,COX assembly mitochondrial protein 2 homolog,COXM2_MOUSE,Cmc2,Cmc2-001,Cmc2-002,Cmc2-003,Cmc2-004,Cmc2-0…	10090.ENSMUSP00000042025
Cmtr1	Cap-specific mRNA (nucleoside-2'-O-)-methyltransferase 1; S-adenosyl-L-methionine-dependent methyltransferase that mediates mRNA cap1 2'-O-ribose methylation to the 5'-cap structure of mRNAs. Methylates the ribose of the first nucleotide of a m(7)GpppG-capped mRNA and small nuclear RNA (snRNA) to produce m(7)GpppRm (cap1). Displays a preference for cap0 transcripts. Cap1 modification is linked to…	1300018I05,1300018I05Rik,2.1.1.57,74157,A630055B13,A630084I01,A830026H07,AAH24691.1,AI451264,AK005044,AK042060,AK043733,AK049190,AK080379,AK150392,AK151194,AK152276,AK152452,AK152799,AK153021,AK153066,AK154773,AK172883,BAB23771.1,BAC31146.1,BAC31634.1,BAC33600.1,BAC37899.1,BAD32161.1,BAE29520.1,BAE30191.1,BAE31091.1,BAE31230.1,BAE31504.1,BAE31655.1,BAE31692.1,BAE32821.1,BC024691,C330012A18,CCDS37…	10090.ENSMUSP00000028696
Comt	Catechol O-methyltransferase; Catalyzes the O-methylation, and thereby the inactivation, of catecholamine neurotransmitters and catechol hormones. Also shortens the biological half-lives of certain neuroactive drugs, like L-DOPA, alpha-methyl DOPA and isoproterenol; Belongs to the class I-like SAM-binding methyltransferase superfamily. Cation-dependent O- methyltransferase family	12846,2.1.1.6,4P58,4P7F,CCDS28021.1,COMT_MOUSE,Catechol O-methyltransferase,Comt,Comt-001,Comt-002,Comt-003,Comt-201,Comt1,D16Wsu103e,D330014B15Rik,EC 2.1.1.6,ENSMUSG00000000326,ENSMUSP00000000335,ENSMUSP00000111272,ENSMUSP00000121810,ENSMUSP00000130077,ENSMUST00000000335,ENSMUST00000115609,ENSMUST00000147720,ENSMUST00000165430,MGI:88470,NM_001111062,NM_001111062.1,NM_001111063,NM_001111063.1,NM_…	10090.ENSMUSP00000019576
Coq6	Ubiquinone biosynthesis monooxygenase COQ6, mitochondrial; FAD-dependent monooxygenase required for the C5-ring hydroxylation during ubiquinone biosynthesis. Catalyzes the hydroxylation of 3-polyprenyl-4-hydroxybenzoic acid to 3- polyprenyl-4,5-dihydroxybenzoic acid. The electrons required for the hydroxylation reaction may be funneled indirectly from NADPH via a ferredoxin/ferredoxin reductase s…	1.14.13.-,217707,2210404I09,5930427M12,5930427M12Rik,AAH24135.1,AAH51055.1,AAI32169.1,AAI32171.1,AK077863,AK131889,AK167380,AW742344,BAC37039.1,BAE20853.1,BAE39473.1,BC024135,BC051055,BC132168,BC132170,CCDS26044.1,COQ6,COQ6_MOUSE,Coenzyme Q10 monooxygenase 6,Coenzyme Q6 homolog (yeast),Coq6,Coq6-001,Coq6-002,Coq6-003,Coq6-004,Coq6-005,Coq6-006,Coq6-007,Coq6-008,Coq6-009,Coq6-010,Coq6-201,D3YW66,D…	10090.ENSMUSP00000079395
Cux1	Protein CASP; May be involved in intra-Golgi retrograde transport	AC080158,AC083890,AC087329,CASP_MOUSE,CCDS39328.1,CCDS57391.1,CCDS71684.1,CCDS71685.1,CDP,Cut-like homeobox 1,Cutl1,Cux,Cux-1,Cux1,Cux1-001,Cux1-002,Cux1-003,Cux1-004,Cux1-005,Cux1-006,Cux1-007,Cux1-008,Cux1-009,Cux1-010,Cux1-011,Cux1-012,Cux1-013,Cux1-014,Cux1-015,Cux1-017,Cux1-018,E9QKE9,ENSMUSG00000029705,ENSMUSP00000004097,ENSMUSP00000005186,ENSMUSP00000067961,ENSMUSP00000106740,ENSMUSP000001…	10090.ENSMUSP00000126980
D11Wsu47e	Uncharacterized protein C17orf80 homolog; DNA segment, Chr 11, Wayne State University 47, expressed	276852,5730406N21,A2A6P5,A2A6P6,A830038I07,AAH26908.2,AAH48942.1,AK017508,AK139389,AK171307,BAB30780.1,BAE23989.1,BAE42383.1,BC026908,BC048942,CAM23541.1,CCDS48976.1,CQ080_MOUSE,D11WSU47E,D11Wsu47e,D11Wsu47e-001,D11Wsu47e-002,D11Wsu47e-003,D11Wsu47e-004,ENSMUSG00000041623,ENSMUSP00000042025,ENSMUSP00000091443,ENSMUSP00000102232,ENSMUSP00000116817,ENSMUSP00000117685,ENSMUST00000042227,ENSMUST00000…	10090.ENSMUSP00000023599
Ddb2	DNA damage-binding protein 2; Required for DNA repair. Binds to DDB1 to form the UV- damaged DNA-binding protein complex (the UV-DDB complex). The UV- DDB complex may recognize UV-induced DNA damage and recruit proteins of the nucleotide excision repair pathway (the NER pathway) to initiate DNA repair. The UV-DDB complex preferentially binds to cyclobutane pyrimidine dimers (CPD), 6-4 photoproduc…	107986,2610043A19Rik,A2AGR6,AAK16810.1,AY027937,CCDS16428.1,DDB2,DDB2_MOUSE,DNA damage-binding protein 2,Damage specific DNA binding protein 2,Damage-specific DNA-binding protein 2,Ddb2,Ddb2-001,Ddb2-002,Ddb2-003,Ddb2-004,Ddb2-005,ENSMUSG00000002109,ENSMUSP00000028696,ENSMUSP00000097309,ENSMUSP00000106984,ENSMUST00000028696,ENSMUST00000099721,ENSMUST00000111352,ENSMUST00000135927,ENSMUST000001504…	10090.ENSMUSP00000081233
Ddx39	ATP-dependent RNA helicase DDX39A; Involved in pre-mRNA splicing. Required for the export of mRNA out of the nucleus (By similarity)	2610307C23Rik,3.6.4.13,68278,A130024M12,AAH20134.1,AK088894,AK145927,AK146294,AK150997,AK162752,AK168079,ATP-dependent RNA helicase DDX39A,BAC40637.1,BAE26758.1,BAE27051.1,BAE30021.1,BAE37049.1,BAE40052.1,BAT1,BC020134,CCDS22460.1,D6RHT5,DDX39A,DDXL,DEAD (Asp-Glu-Ala-Asp) box polypeptide 39,DEAD box protein 39,DX39A_MOUSE,Ddx39,Ddx39-001,Ddx39-002,Ddx39-003,Ddx39-004,Ddx39-005,Ddx39-201,Ddx39a,E4…	10090.ENSMUSP00000070374
Deaf1	Deformed epidermal autoregulatory factor 1 homolog; Transcription factor that binds to sequence with multiple copies of 5'-TTC[CG]G-3' present in its own promoter and that of the HNRPA2B1 gene. Down-regulates transcription of these genes. Binds to the retinoic acid response element (RARE) 5'- AGGGTTCACCGAAAGTTCA-3'. Activates the proenkephalin gene independently of promoter binding, probably thro…	2MBV,54006,AAC98511.1,ACN61629.1,ACN61630.1,AF102818,AK146546,AU042387,BAE27251.1,C230009B13Rik,C7SHZ9,CCDS40185.1,DEAF1,DEAF1, transcription factor,DEAF1_MOUSE,Deaf1,Deaf1-201,EDL18044.1,ENSMUSG00000058886,ENSMUSP00000074070,ENSMUSP00000079395,ENSMUSP00000081481,ENSMUSP00000095564,ENSMUSP00000132757,ENSMUST00000074472,ENSMUST00000080553,ENSMUST00000084440,ENSMUST00000097951,ENSMUST00000169944,FJ…	10090.ENSMUSP00000026519
Dlgap4	Disks large-associated protein 4; May play a role in the molecular organization of synapses and neuronal cell signaling. Could be an adapter protein linking ion channel to the subsynaptic cytoskeleton. May induce enrichment of PSD-95/SAP90 at the plasma membrane (By similarity); Belongs to the SAPAP family	228836,AAH24558.1,AAH58948.1,AAH85475.1,AAI06095.1,AAI41111.1,AAI45395.1,AAI45396.1,AAO89220.2,AI225853,AK122408,AY243849,B1AZP2,B1AZP3,B7ZNS1,B7ZNS2,BAC65690.2,BC024558,BC058948,BC085475,BC106094,BC141110,BC145394,BC145395,BX004793,BX571766,CAM16917.1,CAM16918.1,CAM16919.1,CAM22345.1,CAM22346.1,CAM22347.1,CCDS16968.1,CCDS38299.1,CCDS38300.1,CCDS71171.1,CCDS71172.1,DAP-4,DAP4,DLG associated prote…	10090.ENSMUSP00000133393
Eif4a2	Eukaryotic initiation factor 4A-II; ATP-dependent RNA helicase which is a subunit of the eIF4F complex involved in cap recognition and is required for mRNA binding to ribosome. In the current model of translation initiation, eIF4A unwinds RNA secondary structures in the 5'-UTR of mRNAs which is necessary to allow efficient binding of the small ribosomal subunit, and subsequent scanning for the in…	13682,4833432N07,4833432N07Rik,4930535P05,AAC53180.1,AAH94422.1,AK076509,AK088669,AK132969,ATP-dependent RNA helicase eIF4A-2,BAC36372.1,BAC40492.1,BAE21449.1,BC094422,BM-010,CAA31025.1,CAA32585.1,CAA40268.1,CAA40269.1,CCDS28074.1,CCDS49805.1,CCDS49806.1,D6RJ11,D6RJ60,Ddx2b,E430023D03,E9Q561,EDK97658.1,EDK97659.1,EIF4A2,ENSMUSG00000022884,ENSMUSP00000023599,ENSMUSP00000090876,ENSMUSP00000110998,E…	10090.ENSMUSP00000027214
Eif4g3	Eukaryotic translation initiation factor 4 gamma 3; Probable component of the protein complex eIF4F, which is involved in the recognition of the mRNA cap, ATP-dependent unwinding of 5'-terminal secondary structure and recruitment of mRNA to the ribosome. Thought to be a functional homolog of EIF4G1 (By similarity)	1500002J22Rik,230861,4833436O05,4930523M17Rik,4933406I01,A2AMI2,A2AMI3,A2AMI4,A2AMI6,A2AMI7,AAH23898.1,AAH47531.1,AAH48848.1,AAH57913.1,AAH72600.1,AK029440,AK046639,AK050887,AK054068,AK133389,AL807747,AL929388,B430215E05,BAC26452.1,BAC32817.1,BAC34445.1,BAC35644.1,BAE21629.1,BC023898,BC047531,BC048848,BC057913,BC072600,CB522417,CCDS38926.1,CF743072,D030030A06,E230016B04,EIF4G3,ENSMUSG00000028760,…	10090.ENSMUSP00000120547
Ercc5	DNA repair protein complementing XP-G cells homolog; Single-stranded structure-specific DNA endonuclease involved in DNA excision repair. Makes the 3'incision in DNA nucleotide excision repair (NER). Acts as a cofactor for a DNA glycosylase that removes oxidized pyrimidines from DNA. May also be involved in transcription-coupled repair of this kind of damage, in transcription by RNA polymerase II…	2410185D04,2810037C24,9830142B17,AK137563,AK160581,AK160645,BAE23409.1,BAE35888.1,BAE35937.1,CCDS35553.1,DNA excision repair protein ERCC-5,E9QM61,ENSMUSG00000026048,ENSMUSP00000027214,ENSMUSP00000068268,ENSMUSP00000130103,ENSMUST00000027214,ENSMUST00000066745,ENSMUST00000131177,ENSMUST00000137380,ENSMUST00000139510,ENSMUST00000145406,ENSMUST00000155862,ENSMUST00000166196,ENSMUST00000188376,ERCC5…	10090.ENSMUSP00000022573
Eri2	Exoribonuclease 2	3.1.-.-,3010032K19,4732486H02,4933424N09,4933424N09Rik,71151,7420422D22,AAH90961.1,AK016902,AK029056,AK135821,AK160698,AK165163,BAB30489.1,BAC26269.1,BAE22676.1,BAE35962.1,BAE38055.1,BC090961,CCDS40107.1,D3YW28,D6RE53,E860011D15,EC 3.1.-.-,ENSMUSG00000030929,ENSMUSP00000033224,ENSMUSP00000068633,ENSMUSP00000102133,ENSMUSP00000117940,ENSMUSP00000120547,ENSMUSP00000131211,ENSMUST00000033224,ENSMUST…	10090.ENSMUSP00000042219
Esd	S-formylglutathione hydrolase; Serine hydrolase involved in the detoxification of formaldehyde	13885,1810017J06,2410046F19,3.1.2.12,9430046K11,AAH46766.2,AB025408,AC154621,AK007527,AK010683,AK021209,AK079131,AK088115,BAA84693.1,BAB25090.1,BAB27115.1,BAB32330.1,BAC37555.1,BAC40154.1,BC046766,C330018M13,CCDS36975.1,CCDS70603.1,E430004H09,EC 3.1.2.12,ENSMUSG00000021996,ENSMUSG00000079101,ENSMUSP00000022573,ENSMUSP00000086367,ENSMUSP00000134932,ENSMUSP00000135035,ENSMUSP00000135063,ENSMUSP0000…	10090.ENSMUSP00000041750
Fbxl4	F-box and leucine-rich repeat protein 4	269514,6430536M17,AI836810,AK032391,AK051429,AL683854,BAC27850.1,BAC34636.1,CAM18296.1,CAM22633.1,CCDS18004.1,D130048H07,EDL05541.1,EDL05542.1,EDL05543.1,ENSMUSG00000040410,ENSMUSP00000042219,ENSMUSP00000095837,ENSMUSP00000138825,ENSMUSP00000138841,ENSMUSP00000139158,ENSMUST00000039234,ENSMUST00000098235,ENSMUST00000131972,ENSMUST00000137678,ENSMUST00000184455,ENSMUST00000184582,ENSMUST0000018502…	10090.ENSMUSP00000117606
Fbxw17	F-box and WD-40 domain protein 17	109082,1110064L07Rik,AAH40428.1,AC165366,BC040428,C85886,CCDS36661.1,ENSMUSG00000037816,ENSMUSP00000041750,ENSMUSP00000134899,ENSMUSP00000135527,ENSMUSP00000135671,ENSMUSP00000135878,ENSMUST00000046974,ENSMUST00000176298,ENSMUST00000176424,ENSMUST00000176470,ENSMUST00000176479,ENSMUST00000176508,ENSMUST00000176543,ENSMUST00000176772,ENSMUST00000176913,ENSMUST00000176976,ENSMUST00000177233,ENSMUST…	10090.ENSMUSP00000099758
Fcho1	F-BAR domain only protein 1; Functions in an early step of clathrin-mediated endocytosis. Has both a membrane binding/bending activity and the ability to recruit proteins essential to the formation of functional clathrin-coated pits. May regulate Bmp signaling by regulating clathrin-mediated endocytosis of Bmp receptors (By similarity)	3322402E17Rik,74015,AAH32207.1,BC032207,CCDS52588.1,D3YYE9,D3Z3Q5,D3Z6N2,D6RCG0,ENSMUSG00000070000,ENSMUSP00000091149,ENSMUSP00000091150,ENSMUSP00000091151,ENSMUSP00000096233,ENSMUSP00000116135,ENSMUSP00000117606,ENSMUSP00000119273,ENSMUSP00000123554,ENSMUSP00000123631,ENSMUST00000093442,ENSMUST00000093443,ENSMUST00000093444,ENSMUST00000098632,ENSMUST00000123425,ENSMUST00000125092,ENSMUST00000126…	10090.ENSMUSP00000085566
Flcn	Folliculin; May be a tumor suppressor. May be involved in energy and/or nutrient sensing through the AMPK and mTOR signaling pathways. May regulate phosphorylation of RPS6KB1; Belongs to the folliculin family	216805,7420453B18,A230096O04,AAH25820.1,AK039106,AK080933,AK136071,AK148216,AK154040,AU014660,B430214A04,B430214A04Rik,BAC30240.1,BAC38084.1,BAE22806.1,BAE28418.1,BAE32332.1,BC025820,BHD,Bhd,CAI24295.1,CAI24297.1,CCDS24777.1,E430027D14,ENSMUSG00000032633,ENSMUSP00000037675,ENSMUSP00000091696,ENSMUSP00000099758,ENSMUST00000047706,ENSMUST00000091246,ENSMUST00000102697,ENSMUST00000133647,ENSMUST0000…	10090.ENSMUSP00000109190
Fmnl3	Formin-like protein 3; Plays a role in the regulation of cell morphology and cytoskeletal organization. Required in the control of cell shape and migration. Required for developmental angiogenesis. In this process, required for microtubule reorganization and for efficient endothelial cell elongation. In quiescent endothelial cells, triggers rearrangement of the actin cytoskeleton, but does not al…	22379,2700073B04Rik,4EAH,AAI31962.1,AK129473,AK155331,AK170744,BAC98283.1,BAE33197.1,BAE41997.1,BC131961,CCDS27819.1,D3Z7A7,ENSMUSG00000023008,ENSMUSP00000023746,ENSMUSP00000079984,ENSMUSP00000085564,ENSMUSP00000085566,ENSMUSP00000097786,ENSMUSP00000113094,ENSMUST00000023746,ENSMUST00000081224,ENSMUST00000088231,ENSMUST00000088233,ENSMUST00000100213,ENSMUST00000120633,ENSMUST00000139767,ENSMUST00…	10090.ENSMUSP00000081745
Fnbp1	Formin-binding protein 1; Required to coordinate membrane tubulation with reorganization of the actin cytoskeleton during the late stage of clathrin-mediated endocytosis. Binds to lipids such as phosphatidylinositol 4,5-bisphosphate and phosphatidylserine and promotes membrane invagination and the formation of tubules. Also enhances actin polymerization via the recruitment of WASL/N-WASP, which i…	1110057E06Rik,14269,2210010H06Rik,A2AQ39,A2AQ40,A2AQ41,A2AQ42,A2AQ43,A2AQ44,A2AQ45,A2AQ46,A2AQ47,AAH03867.1,AK052652,AK122308,AK143512,AK157135,AK170497,AK172100,BAC35082.1,BAC65590.1,BAE25408.1,BAE33974.1,BAE41836.1,BAE42825.1,BC003867,CAM18436.1,CAM18442.1,CCDS15894.1,CCDS38097.1,CCDS50560.1,CCDS50561.1,CCDS57165.1,D630013O18,E860115J03,ENSMUSG00000075415,ENSMUSP00000074796,ENSMUSP00000097781,E…	10090.ENSMUSP00000015435
Galt	Galactose-1-phosphate uridylyltransferase; Plays an important role in galactose metabolism	14430,2.7.7.12,A2AMS2,A2AMS3,AAA37658.1,AAA83562.1,AAH10985.2,AK163544,AW553376,B230363E08,BAE37390.1,BC010985,CCDS38720.1,EC 2.7.7.12,EDL05386.1,EDL05387.1,ENSMUSG00000036073,ENSMUSP00000056663,ENSMUSP00000081745,ENSMUSP00000103673,ENSMUSP00000129123,ENSMUST00000057430,ENSMUST00000084695,ENSMUST00000108038,ENSMUST00000130698,ENSMUST00000132760,ENSMUST00000133106,ENSMUST00000135734,ENSMUST0000014…	10090.ENSMUSP00000134799
Gdi1	Rab GDP dissociation inhibitor alpha; Regulates the GDP/GTP exchange reaction of most Rab proteins by inhibiting the dissociation of GDP from them, and the subsequent binding of GTP to them. Promotes the dissociation of GDP-bound Rab proteins from the membrane and inhibits their activation. Promotes the dissociation of RAB1A, RAB3A, RAB5A and RAB10 from membranes	14567,4732465P09,A2AMA8,AAB16907.1,AAH10220.1,AAH13758.1,AAH37598.1,AAK49815.1,AAL60197.1,AF251042,AF441240,AK028880,AK156224,AK171216,AL807376,B7FAU8,BAC26169.1,BAE33632.1,BAE42320.1,BC010220,BC013758,BC037598,CAM24345.1,CAT00737.1,CCDS30227.1,D6RI86,ENSMUSG00000015291,ENSMUSP00000015435,ENSMUSP00000119805,ENSMUSP00000122146,ENSMUST00000015435,ENSMUST00000128915,ENSMUST00000130581,ENSMUST0000013…	10090.ENSMUSP00000113501
Golph3l	Golgi phosphoprotein 3-like; Phosphatidylinositol-4-phosphate-binding protein that may antagonize the action of GOLPH3 which is required for the process of vesicle budding at the Golgi and anterograde transport to the plasma membrane	1810036H15,2010204I15Rik,229593,AAH27194.1,AAH47147.1,AC092203,AC092479,AK160454,AK167675,AU015439,AW549227,BAE35796.1,BAE39724.1,BC027194,BC047147,C77637,CCDS17616.2,CCDS57234.1,CCDS57235.1,EDL38823.1,EDL38824.1,EDL38825.1,ENSMUSG00000046519,ENSMUSP00000058654,ENSMUSP00000096460,ENSMUSP00000134799,ENSMUSP00000134804,ENSMUSP00000134885,ENSMUSP00000134998,ENSMUSP00000135056,ENSMUSP00000135406,ENSM…	10090.ENSMUSP00000038069
Gtf2a2	Transcription initiation factor IIA subunit 2; TFIIA is a component of the transcription machinery of RNA polymerase II and plays an important role in transcriptional activation. TFIIA in a complex with TBP mediates transcriptional activity (By similarity)	12kDa,235459,AAH28551.1,AAH48705.1,AK050621,AK169778,BAE20680.1,BAE41360.1,BC028551,BC048705,C920021J23,CCDS52851.1,CCDS72269.1,D3Z793,D3Z7C2,D3Z7S8,D6RIQ7,E430022A19,EDL26180.1,EDL26182.1,EDL26183.1,EDL26187.1,ENSMUSG00000033543,ENSMUSP00000040393,ENSMUSP00000109238,ENSMUSP00000112251,ENSMUSP00000113061,ENSMUSP00000113109,ENSMUSP00000113501,ENSMUSP00000113697,ENSMUSP00000116962,ENSMUSP0000012184…	10090.ENSMUSP00000080159
H2-Ke6	Estradiol 17-beta-dehydrogenase 8; NAD-dependent 17-beta-hydroxysteroid dehydrogenase with highest activity towards estradiol. Has very low activity towards testosterone. The heterotetramer with CBR4 has NADH-dependent 3-ketoacyl-acyl carrier protein reductase activity, and thereby plays a role in mitochondrial fatty acid biosynthesis. Within the heterotetramer, HSD17B8 binds NADH; CBR4 binds NAD…	1.1.1.239,1.1.1.62,14979,17-beta-hydroxysteroid dehydrogenase 8,3-oxoacyl-[acyl-carrier-protein] reductase,AAC53573.1,AAC53574.1,AAC69902.1,AAH86927.1,BC086927,CCDS50071.1,CR974462,D17H6S112E,DHB8_MOUSE,EC 1.1.1.239,EC 1.1.1.62,ENSMUSG00000073422,ENSMUSP00000038069,ENSMUSP00000109942,ENSMUSP00000133546,ENSMUST00000045467,ENSMUST00000114303,ENSMUST00000170644,ENSMUST00000173425,ENSMUST00000173616,…	10090.ENSMUSP00000080832
H2-Q4	Histocompatibility 2, Q region locus 4; Belongs to the MHC class I family	15015,9130003G21,A130027C03,AB266873,AB267092,AK037574,AK136497,BAC29831.1,BAE23011.1,BAF02265.1,BAF02290.2,CAA34322.1,CCDS50087.1,ENSMUSG00000035929,ENSMUSP00000077335,ENSMUSP00000080159,ENSMUSP00000084497,ENSMUSP00000109519,ENSMUST00000078205,ENSMUST00000081435,ENSMUST00000087244,ENSMUST00000113887,ENSMUST00000173975,H-2Q4,H2-GS10,H2-GS9,H2-Gs10,H2-Q1,H2-Q4,H2-Q4-001,H2-Q4-002,H2-gs10,Histocomp…	10090.ENSMUSP00000076989
Hdac10	Histone deacetylase 10; Responsible for the deacetylation of lysine residues on the N-terminal part of the core histones (H2A, H2B, H3 and H4). Histone deacetylation gives a tag for epigenetic repression and plays an important role in transcriptional regulation, cell cycle progression and developmental events. Histone deacetylases act via the formation of large multiprotein complexes (By similari…	170787,3.5.1.98,AAH64018.1,AW548891,BC064018,CCDS27739.1,D3Z7T4,EC 3.5.1.98,EDL04375.1,ENSMUSG00000062906,ENSMUSP00000080832,ENSMUSP00000104971,ENSMUSP00000104972,ENSMUST00000082197,ENSMUST00000109347,ENSMUST00000109348,ENSMUST00000128908,ENSMUST00000129398,ENSMUST00000134111,ENSMUST00000138245,ENSMUST00000143465,ENSMUST00000153195,G3X9I8,HDA10_MOUSE,HDAC10,Hd10,Hdac10,Hdac10-001,Hdac10-002,Hdac1…	10090.ENSMUSP00000020263
Hnrnph1	Heterogeneous nuclear ribonucleoprotein H; This protein is a component of the heterogeneous nuclear ribonucleoprotein (hnRNP) complexes which provide the substrate for the processing events that pre-mRNAs undergo before becoming functional, translatable mRNAs in the cytoplasm. Mediates pre-mRNA alternative splicing regulation. Inhibits, together with CUGBP1, insulin receptor (IR) pre-mRNA exon 11…	4933400I08,59013,AAH42187.2,AAH56224.1,AI642080,AK088169,AK161491,AL645904,BAC40188.1,BAE36421.1,BC042187,BC056224,CAA74583.1,CCDS24634.1,E430005G16,E430005G16Rik,EDL33701.1,ENSMUSG00000007850,ENSMUSP00000070503,ENSMUSP00000076989,ENSMUSP00000104770,ENSMUST00000069304,ENSMUST00000077817,ENSMUST00000109142,ENSMUST00000123371,ENSMUST00000126737,ENSMUST00000127964,ENSMUST00000128220,ENSMUST000001296…	10090.ENSMUSP00000012580
Hnrnph3	Heterogeneous nuclear ribonucleoprotein H3	432467,AA693301,AI666703,CCDS48583.1,D3YWT1,D3Z3N4,D3Z3N4_MOUSE,D3Z6Y3,EDL32064.1,EDL32065.1,ENSMUSG00000020069,ENSMUSP00000020263,ENSMUSP00000063797,ENSMUSP00000090113,ENSMUSP00000093243,ENSMUSP00000112424,ENSMUSP00000113134,ENSMUSP00000118444,ENSMUST00000020263,ENSMUST00000071038,ENSMUST00000092456,ENSMUST00000095583,ENSMUST00000118898,ENSMUST00000119814,ENSMUST00000140743,ENSMUST00000141616,EN…	10090.ENSMUSP00000014562
Hps3	Hermansky-Pudlak syndrome 3 protein homolog; Involved in early stages of melanosome biogenesis and maturation	12807,AAH20105.1,AAH58235.1,AAK84181.1,AAK84214.1,AAL37710.1,AAL84109.1,AF393747,AF393780,AF396632,AF396633,AF396634,AF396635,AF396636,AF396637,AF396638,AF396639,AF396640,AF396641,AF396642,AF396643,AF396644,AF396645,AF396646,AF396647,AF396648,AF396700,AF396701,AF396702,AF396703,AK170581,BAE41891.1,BC020105,BC058235,CCDS17260.1,CCDS50872.1,Coa,Cocoa protein,E9PZY1,EDL34889.1,ENSMUSG00000027615,ENS…	10090.ENSMUSP00000056502
Hps5	Hermansky-Pudlak syndrome 5 protein homolog; May regulate the synthesis and function of lysosomes and of highly specialized organelles, such as melanosomes and platelet dense granules. Regulates intracellular vesicular trafficking in fibroblasts. May be involved in the regulation of general functions of integrins; Belongs to the HPS5 family	246694,4432417C11,AAH46405.1,AAO25958.1,AAO25959.1,AAO25960.1,AAO25961.1,AF534396,AF534397,AF534398,AF534399,AI646796,AK161039,AL022647,BAE36163.1,BC046405,C85120,CCDS21286.1,CCDS52254.1,D3YYJ4,D3Z3L4,E9Q3X4,EDL22941.1,EDL22942.1,EDL22943.1,ENSMUSG00000014418,ENSMUSP00000014562,ENSMUSP00000061270,ENSMUSP00000082398,ENSMUSP00000103276,ENSMUSP00000103280,ENSMUSP00000103281,ENSMUSP00000114384,ENSMUS…	10090.ENSMUSP00000027534
Idh3g	Isocitrate dehydrogenase [NAD] subunit gamma 1, mitochondrial; Regulatory subunit which plays a role in the allosteric regulation of the enzyme catalyzing the decarboxylation of isocitrate (ICT) into alpha-ketoglutarate. The heterodimer composed of the alpha (IDH3A) and beta (IDH3B) subunits and the heterodimer composed of the alpha (IDH3A) and gamma (IDH3G) subunits, have considerable basal acti…	1.1.1.41,1010001D05,15929,AAC53340.1,AAH85179.1,AAI19171.1,AAI19173.1,AJ748655,AK003109,AK156309,AK166925,AK168526,BAB22571.1,BAE33665.1,BAE39120.1,BAE40405.1,BC085179,BC119170,BC119172,CAG38689.1,CCDS30212.1,EC 1.1.1.41,EDL29879.1,ENSMUSG00000002010,ENSMUSP00000056502,ENSMUSP00000127817,ENSMUST00000052761,ENSMUST00000129070,ENSMUST00000129367,ENSMUST00000130119,ENSMUST00000140944,ENSMUST00000142…	10090.ENSMUSP00000121519
Ilkap	Integrin-linked kinase-associated serine/threonine phosphatase 2C; Protein phosphatase that may play a role in regulation of cell cycle progression via dephosphorylation of its substrates whose appropriate phosphorylation states might be crucial for cell proliferation. Selectively associates with integrin linked kinase (ILK), to modulate cell adhesion and growth factor signaling. Inhibits the ILK…	0710007A14Rik,1600009O09Rik,3.1.3.16,67444,AAH26953.1,AAH27439.1,BC026953,BC027439,CCDS15162.1,EC 3.1.3.16,ENSMUSG00000026309,ENSMUSP00000027534,ENSMUSP00000108654,ENSMUSP00000139834,ENSMUSP00000139962,ENSMUSP00000140048,ENSMUSP00000140074,ENSMUSP00000140182,ENSMUSP00000140752,ENSMUSP00000140905,ENSMUST00000027534,ENSMUST00000113031,ENSMUST00000185886,ENSMUST00000186433,ENSMUST00000186986,ENSMUST…	10090.ENSMUSP00000035214
Ing4	Inhibitor of growth protein 4; Component of the HBO1 complex which has a histone H4- specific acetyltransferase activity, a reduced activity toward histone H3 and is responsible for the bulk of histone H4 acetylation in vivo. Through chromatin acetylation it may function in DNA replication. May inhibit tumor progression by modulating the transcriptional output of signaling pathways which regulate…	0610039A16,1WEN,1WEU,2310010G05,28019,6030464A07,AAH09127.1,AAK63168.1,AAK63169.1,AAK64509.1,AK002821,AK009267,AK031633,AK050522,AY035880,AY035881,AY036107,BAB26183.1,BAC25009.1,BAC27489.1,BAC34304.1,BC009127,C820007G19,CCDS39632.1,D6Wsu147e,D6Xrf92,ENSMUSG00000030330,ENSMUSP00000032480,ENSMUSP00000032481,ENSMUSP00000085632,ENSMUSP00000108036,ENSMUSP00000118561,ENSMUSP00000119709,ENSMUSP000001215…	10090.ENSMUSP00000003284
Ip6k1	Inositol hexakisphosphate kinase 1; Converts inositol hexakisphosphate (InsP6) to diphosphoinositol pentakisphosphate (InsP7/PP-InsP5). Converts 1,3,4,5,6-pentakisphosphate (InsP5) to PP-InsP4	1200016D08Rik,2.7.4.21,27399,AAF15056.1,AAH59006.1,AC137678,AF177144,AK172921,AL731808,AU022776,BAD32199.1,BC059006,CCDS23514.1,EC 2.7.4.21,ENSMUSG00000032594,ENSMUSP00000035214,ENSMUSP00000128534,ENSMUSP00000129199,ENSMUSP00000134754,ENSMUSP00000135350,ENSMUSP00000135587,ENSMUSP00000135747,ENSMUST00000035214,ENSMUST00000164395,ENSMUST00000167159,ENSMUST00000175874,ENSMUST00000175908,ENSMUST00000…	10090.ENSMUSP00000023918
Irf3	Interferon regulatory factor 3; Key transcriptional regulator of type I interferon (IFN)-dependent immune responses which plays a critical role in the innate immune response against DNA and RNA viruses. Regulates the transcription of type I IFN genes (IFN-alpha and IFN-beta) and IFN-stimulated genes (ISG) by binding to an interferon-stimulated response element (ISRE) in their promoters. Acts as a…	54131,AAB36924.1,AAB36925.1,AAC68814.1,AAH50882.1,AF036341,AK145977,AK151750,AK152689,BAE26800.1,BAE30660.1,BAE31420.1,BC050882,C920001K05Rik,CCDS21224.1,EDL22782.1,EDL22786.1,ENSMUSG00000003184,ENSMUSP00000003284,ENSMUSP00000103465,ENSMUSP00000103466,ENSMUST00000003284,ENSMUST00000107834,ENSMUST00000107835,ENSMUST00000124069,ENSMUST00000127011,ENSMUST00000130610,ENSMUST00000145233,ENSMUST0000014…	10090.ENSMUSP00000047570
Ivns1abp	Influenza virus NS1A-binding protein homolog; Plays a role in cell division and in the dynamic organization of the actin skeleton as a stabilizer of actin filaments by association with F-actin through Kelch repeats. Protects cells from cell death induced by actin destabilization; Protects neurons from dendritic spines and actin filaments damage induced by the actin-destabilizing cytochalasin B wh…	117198,1190004M08Rik,1700126I16,1700126I16Rik,AA960440,AAH04092.1,AAH40250.1,AB055737,AB055738,ABI84241.1,ABI84242.1,AK007291,AK129229,AK144835,AK145071,AK146001,AK146329,AK146494,AK146645,AK159254,BAB24936.1,BAB69058.1,BAB69059.1,BAC98039.1,BAE26089.1,BAE26221.1,BAE26822.1,BAE27084.1,BAE27212.1,BAE27326.1,BAE34935.1,BC004092,BC040250,CCDS15358.1,CCDS15359.1,CCDS35735.1,DQ914522,DQ914523,ENSMUSG0…	10090.ENSMUSP00000077984
Jmjd6	Bifunctional arginine demethylase and lysyl-hydroxylase JMJD6; Dioxygenase that can both act as a histone arginine demethylase and a lysyl-hydroxylase. Acts as a lysyl-hydroxylase that catalyzes 5-hydroxylation on specific lysine residues of target proteins such as U2AF2/U2AF65 and LUC7L2. Acts as a regulator of RNA splicing by mediating 5-hydroxylation of U2AF2/U2AF65, affecting the pre-mRNA spl…	1.14.11.-,107817,5730436I23Rik,A2AA26,A4FUU3,A8Y5I2,AAG27719.1,AAH56629.1,AAI17738.1,AF304118,AK122317,BAC65599.1,BC056629,BC117737,CAP19369.1,CCDS25678.1,D11Ertd195e,EC 1.14.11.-,EDL34596.1,ENSMUSG00000056962,ENSMUSP00000047570,ENSMUSP00000115086,ENSMUSP00000117922,ENSMUSP00000120850,ENSMUSP00000122867,ENSMUSP00000131739,ENSMUST00000047616,ENSMUST00000124831,ENSMUST00000130120,ENSMUST00000140349…	10090.ENSMUSP00000110219
Kifc5b	Kinesin-like protein; Kinesin family member C5B; Belongs to the TRAFAC class myosin-kinesin ATPase superfamily. Kinesin family	16580,CCDS37517.1,E9PUA5,E9PUA5_MOUSE,ENSMUSG00000024301,ENSMUSP00000050997,ENSMUSP00000076858,ENSMUSP00000077984,ENSMUSP00000085420,ENSMUST00000062270,ENSMUST00000077674,ENSMUST00000078961,ENSMUST00000088099,Hset,KNSL2,Kifc5a,Kifc5b,Kifc5b-201,Kinesin family member C5B,Kinesin-like protein,MGI:2137414,Mm.416539,Mm.491138,NM_053173,NM_053173.2,NP_444403,NP_444403.2,UPI0000474B9E,XM_006523713,XM_0…	10090.ENSMUSP00000096347
Krba1	Protein KRBA1; KRAB-A domain containing 1	77827,A930040G15Rik,AAH66816.1,AB041543,AI448780,AK173281,BAA95028.1,BAD32559.1,BC066816,CCDS20102.1,D3Z4B8,E9QNG7,ENSMUSG00000042810,ENSMUSP00000031815,ENSMUSP00000076345,ENSMUSP00000110218,ENSMUSP00000110219,ENSMUST00000031815,ENSMUST00000077093,ENSMUST00000114571,ENSMUST00000114572,ENSMUST00000127980,ENSMUST00000132271,ENSMUST00000148697,ENSMUST00000154536,KRAB-A domain containing 1,KRBA1,KRBA…	10090.ENSMUSP00000032396
Lrif1	Ligand-dependent nuclear receptor-interacting factor 1; Represses the ligand-induced transcriptional activity of retinoic acid receptor alpha (RARA). This repression may occur through direct recruitment of histone deacetylases (By similarity); Belongs to the LRIF1 family	2010012G17Rik,321000,4933421E11,4933421E11Rik,AAI17764.1,AAI17765.1,AC117255,AI450568,AK030201,AK048030,BAC26838.1,BAC33218.2,BC117763,BC117764,C130031A09,CCDS17726.1,CCDS17727.1,CCDS38586.1,D3YVQ7,D3YWW6,D3Z005,D3Z1H3,EDL01880.1,EDL01881.1,ENSMUSG00000056260,ENSMUSP00000029505,ENSMUSP00000065653,ENSMUSP00000096346,ENSMUSP00000096347,ENSMUSP00000102347,ENSMUSP00000102348,ENSMUSP00000114163,ENSMUS…	10090.ENSMUSP00000026139
Lrmp	Lymphoid-restricted membrane protein; Plays a role in the delivery of peptides to major histocompatibility complex (MHC) class I molecules; this occurs in a transporter associated with antigen processing (TAP)-independent manner. May play a role in taste signal transduction via ITPR3. May play a role during fertilization in pronucleus congression and fusion; Belongs to the LRMP family	16970,AC121950,AK050646,AK166635,BAE20684.1,BAE38908.1,C920028D21,CCDS39704.1,D6Int3,D6Int4,D6Int5,D6Int7,D6Int8,D6RIN0,E9Q2C8,EDL10674.1,EDL10675.1,ENSMUSG00000030263,ENSMUSP00000032396,ENSMUSP00000115043,ENSMUSP00000118909,ENSMUSP00000120166,ENSMUSP00000120248,ENSMUSP00000121986,ENSMUST00000032396,ENSMUST00000125029,ENSMUST00000132937,ENSMUST00000132948,ENSMUST00000135191,ENSMUST00000135984,ENS…	10090.ENSMUSP00000110627
Lrrc45	Leucine-rich repeat-containing protein 45; Component of the proteinaceous fiber-like linker between two centrioles, required for centrosome cohesion	217366,A2AC11,A2AC12,AAH23296.1,AK153361,BAE31933.1,BC023296,CAM27120.1,CCDS25753.1,E9PVE2,EDL34793.1,ENSMUSG00000025145,ENSMUSP00000026139,ENSMUSP00000115298,ENSMUSP00000123038,ENSMUST00000026139,ENSMUST00000145781,ENSMUST00000150225,ENSMUST00000151852,ENSMUST00000155187,I830149B20,LRC45_MOUSE,LRRC45,Leucine rich repeat containing 45,Leucine-rich repeat-containing protein 45,Lrrc45,Lrrc45-001,Lr…	10090.ENSMUSP00000028103
Luc7l	Putative RNA-binding protein Luc7-like 1; May bind to RNA via its Arg/Ser-rich domain	1810045C04Rik,2410018D03,2410018D03Rik,5730451A02,5730587D06,66978,AAH34135.1,AK010539,AK017655,AK160293,BAB27015.1,BAB30856.1,BAE35729.1,BC034135,CCDS28549.1,CCDS28550.1,D3YZ82,D3Z765,D6REI1,D6RGP6,ENSMUSG00000024188,ENSMUSP00000025023,ENSMUSP00000080267,ENSMUSP00000110627,ENSMUSP00000113405,ENSMUSP00000115213,ENSMUSP00000117660,ENSMUSP00000119717,ENSMUSP00000120409,ENSMUSP00000122258,ENSMUST000…	10090.ENSMUSP00000125478
Lypd6b	Ly6/PLAUR domain-containing protein 6B; Believed to act as a modulator of nicotinic acetylcholine receptors (nAChRs) activity. In vitro acts on nAChRs in a subtype- and stoichiometry-dependent manner. Modulates specifally alpha-3(3):beta-4(2) nAChRs by enhancing the sensitivity to ACh, decreasing ACh-induced maximal current response and increasing the rate of desensitization to ACh; has no effect…	2310010M24,2310010M24Rik,71897,A0JNT6,AAI26944.1,AK009282,AW049525,BAB26192.1,BC126943,CCDS16025.1,ENSMUSG00000026765,ENSMUSP00000028103,ENSMUST00000028103,ENSMUST00000129867,ENSMUST00000153422,LPD6B_MOUSE,LY6/PLAUR domain containing 6B,LYPD6B,Ly6/PLAUR domain-containing protein 6B,Lypd6b,Lypd6b-001,Lypd6b-002,Lypd6b-003,MGI:1919147,Mm.41381,NM_027990,NM_027990.3,NP_082266,NP_082266.1,OTTMUSG0000…	10090.ENSMUSP00000034270
Man2c1	Alpha-mannosidase 2C1; Cleaves alpha 1,2-, alpha 1,3-, and alpha 1,6-linked mannose residues from glycoproteins. Involved in the degradation of free oligosaccharides in the cytoplasm	1110025H24Rik,3.2.1.24,73744,AAH16253.1,AAH39913.1,AAY53557.1,AK153935,AK171599,AY996589,AY996590,AY996591,AY996592,AY996593,AY996594,AY996595,AY996596,AY996597,AY996598,AY996599,AY996600,AY996601,AY996602,AY996603,AY996604,AY996605,AY996606,AY996607,AY996608,AY996609,AY996610,AY996611,AY996612,AY996613,AY996614,Alpha-D-mannoside mannohydrolase,Alpha-mannosidase 2C1,BAE32264.1,BAE42554.1,BC016253…	10090.ENSMUSP00000071265
Map1lc3b	Microtubule-associated proteins 1A/1B light chain 3B; Ubiquitin-like modifier involved in formation of autophagosomal vacuoles (autophagosomes). Plays a role in mitophagy which contributes to regulate mitochondrial quantity and quality by eliminating the mitochondria to a basal level to fulfill cellular energy requirements and preventing excess ROS production. Whereas LC3s are involved in elongat…	0610038F24,1010001C15,1010001C15Rik,1110001B17,1110008A07,2700094D07,4022416K06,5WRD,67443,AAH68180.1,AAL83723.1,AF255953,AK002795,AK003106,AK003205,AK003558,AK012604,AK132329,AK151614,Atg8,Autophagy-related protein LC3 B,Autophagy-related ubiquitin-like modifier LC3 B,BAB22364.1,BAB22569.1,BAB22641.1,BAB22855.1,BAB28350.1,BAE21108.1,BAE30551.1,BC068180,CCDS22726.1,EDL11663.1,ENSMUSG00000031812,E…	10090.ENSMUSP00000017354
Med24	Mediator of RNA polymerase II transcription subunit 24; Component of the Mediator complex, a coactivator involved in the regulated transcription of nearly all RNA polymerase II-dependent genes. Mediator functions as a bridge to convey information from gene-specific regulatory proteins to the basal RNA polymerase II transcription machinery. Mediator is recruited to promoters by direct interactions…	100kDa,23989,911GSE,9130025J04,A3KFP0,A6PW46,A6PW47,AAD42776.1,AAH05409.1,AAL90772.1,AAL90773.1,AF126543,AF483498,AF483499,AK020269,AK154618,AU040102,AW547152,BAB32051.1,BAE32717.1,BC005409,CAM46193.1,CCDS25361.2,D11Ertd307e,DRIP100,ENSMUSG00000017210,ENSMUSP00000017354,ENSMUSP00000021257,ENSMUSP00000090391,ENSMUSP00000098069,ENSMUSP00000118820,ENSMUSP00000120002,ENSMUST00000017354,ENSMUST0000002…	10090.ENSMUSP00000090798
Medag	Mesenteric estrogen-dependent adipogenesis protein; Involved in processes that promote adipocyte differentiation, lipid accumulation, and glucose uptake in mature adipocytes	3830408L14,6330406I15,6330406I15Rik,70717,9830140J01,A030012P17,A230048B09,A730005G07,AAH26658.1,AAI16247.1,AAI16248.1,AB055406,AC114420.1,AC114420.1-001,AC114420.1-002,AC114420.1-003,AK018128,AK036605,AK042557,AK047657,AK086092,AK138268,AK160904,AK162725,AK163617,AK165529,Activated in W/Wv mouse stomach 3,Awms3,B430306O18,BAB31084.1,BAC29504.1,BAC31291.2,BAC33115.1,BAC39607.1,BAC53804.1,BAE23601…	10090.ENSMUSP00000099465
Mib2	E3 ubiquitin-protein ligase MIB2; E3 ubiquitin-protein ligase that mediates ubiquitination of Delta receptors, which act as ligands of Notch proteins. Positively regulates the Delta-mediated Notch signaling by ubiquitinating the intracellular domain of Delta, leading to endocytosis of Delta receptors	2.3.2.27,2210008I11,2210008I11Rik,76580,A2A9P8,A2A9P9,AAX84652.1,AB063290,AB072336,AK008671,AY974090,BAB79447.1,BAB86856.1,BAC25227.1,BC058086,CAM16749.1,CCDS19035.1,Dystrophin-like protein,E3 ubiquitin-protein ligase MIB2,EC 2.3.2.27,EDL15023.1,ENSMUSG00000029060,ENSMUSP00000076814,ENSMUSP00000078111,ENSMUSP00000081118,ENSMUSP00000081119,ENSMUSP00000099465,ENSMUSP00000111955,ENSMUSP00000122269,E…	10090.ENSMUSP00000130900
Mms19	MMS19 nucleotide excision repair protein homolog; Key component of the cytosolic iron-sulfur protein assembly (CIA) complex, a multiprotein complex that mediates the incorporation of iron-sulfur cluster into apoproteins specifically involved in DNA metabolism and genomic integrity. In the CIA complex, MMS19 acts as an adapter between early-acting CIA components and a subset of cellular target iro…	2410001K24,2410001K24Rik,2610042O15,2610042O15Rik,3632413P22,5330438N19,72199,9930033A02,AAH50817.1,AAK52670.1,AC140193,AF319949,AI316855,AK010326,AK011754,AK028317,AK030619,AK036983,BAB26853.1,BAB27822.1,BAC25875.1,BAC27050.1,BAC29658.1,BC050817,C79368,C86341,CCDS29818.1,E9PUY8,E9PW47,E9Q5T0,ENSMUSG00000025159,ENSMUSP00000026168,ENSMUSP00000126864,ENSMUSP00000126881,ENSMUSP00000128234,ENSMUSP000…	10090.ENSMUSP00000114012
Mrps17	Mitochondrial ribosomal protein S17; Belongs to the universal ribosomal protein uS17 family	0710007A16,1810006P02,1810006P02Rik,2310032F09,28S ribosomal protein S17, mitochondrial,66258,AAH03890.1,AB049951,AC120413,AK003008,AK007356,AK009568,BAB22509.1,BAB24983.1,BAB26365.1,BAB41004.1,BC003890,CCDS19697.1,D3YWF8,D3YX95,D3Z198,ENSMUSG00000034211,ENSMUSP00000040281,ENSMUSP00000091839,ENSMUSP00000112762,ENSMUSP00000112779,ENSMUSP00000112993,ENSMUSP00000114012,ENSMUSP00000114059,ENSMUSP0000…	10090.ENSMUSP00000074347
Mtfmt	Methionyl-tRNA formyltransferase, mitochondrial; Formylates methionyl-tRNA in mitochondria. A single tRNA(Met) gene gives rise to both an initiator and an elongator species via an unknown mechanism (By similarity); Belongs to the Fmt family	2.1.2.9,2310020P08,2310020P08Rik,69606,AAH19509.1,AK009430,BAB26282.1,BC019509,CCDS23292.1,E9QKZ0,EC 2.1.2.9,ENSMUSG00000059183,ENSMUSP00000074347,ENSMUST00000074792,ENSMUST00000130057,ENSMUST00000132966,ENSMUST00000140244,FMT_MOUSE,Fmt,MGI:1916856,MTFMT,Methionyl-tRNA formyltransferase, mitochondrial,Mitochondrial methionyl-tRNA formyltransferase,Mm.287956,Mm.400723,Mm.418630,Mtfmt,Mtfmt-001,Mtf…	10090.ENSMUSP00000073261
Mtx1	Metaxin-1; Involved in transport of proteins into the mitochondrion. Essential for embryonic development	AAH23071.1,AAM66758.1,AK163982,AK165547,AK165923,AY115108,BAE37568.1,BAE38248.1,BAE38461.1,BC023071,C330029D16,CCDS17494.2,D3YVW0,E9Q6T4,EDL15226.1,ENSMUSG00000064068,ENSMUSP00000073261,ENSMUSP00000113986,ENSMUSP00000114009,ENSMUSP00000119388,ENSMUSP00000128077,ENSMUSP00000133282,ENSMUSP00000133291,ENSMUSP00000133537,ENSMUSP00000133623,ENSMUSP00000133773,ENSMUSP00000133866,ENSMUSP00000134110,ENSM…	10090.ENSMUSP00000020365
Mum1	PWWP domain-containing protein MUM1; Involved in the DNA damage response pathway by contributing to the maintenance of chromatin architecture. Recruited to the vicinity of DNA breaks by TP53BP1 and plays an accessory role to facilitate damage-induced chromatin changes and promoting chromatin relaxation. Required for efficient DNA repair and cell survival following DNA damage (By similarity); Belo…	2610019J09,68114,8030492M19,9430059D04Rik,AAH23031.1,AAH69883.1,AAH75617.1,AB030505,AC140229,AK078792,AK158750,AK170459,BAA82658.1,BAC37397.1,BAE34640.1,BAE41811.1,BC023031,BC069883,BC075617,CCDS24014.1,D3Z468,ENSMUSG00000020156,ENSMUSP00000020365,ENSMUSP00000097086,ENSMUSP00000117519,ENSMUST00000020365,ENSMUST00000099487,ENSMUST00000125784,ENSMUST00000126917,ENSMUST00000130260,ENSMUST00000135598…	10090.ENSMUSP00000027279
Nabp1	SOSS complex subunit B2; Component of the SOSS complex, a multiprotein complex that functions downstream of the MRN complex to promote DNA repair and G2/M checkpoint. In the SOSS complex, acts as a sensor of single-stranded DNA that binds to single-stranded DNA, in particular to polypyrimidines. The SOSS complex associates with DNA lesions and influences diverse endpoints in the cellular DNA dama…	109019,4732466J19,4732471N18,4930434H03,4930434H03Rik,4930442A21Rik,4930488J04Rik,4933440J18Rik,5830411E10Rik,AAH95967.1,AAI31924.1,AAI32533.1,AAX68444.1,AI852561,AK015312,AK028886,AK028936,AK049396,AK083915,AK163613,AK166300,AK167652,AY880264,B430305F14,BAC26173.1,BAC26201.1,BAC33732.1,BAC39059.1,BAE37421.1,BAE38689.1,BAE39703.1,BAE43243.1,BC095967,BC131923,BC132532,C430003J15,CCDS35559.1,D13005…	10090.ENSMUSP00000074139
Ncaph2	Condensin-2 complex subunit H2; Regulatory subunit of the condensin-2 complex, a complex that seems to provide chromosomes with an additional level of organization and rigidity and in establishing mitotic chromosome architecture. Seems to have lineage-specific role in T-cell development	1110038I24,52683,5930412I10,A030006B20,A730015C13,AAH03900.1,AK004160,AK031135,AK037175,AK080447,AK085584,AK088294,AK146642,AK152158,AK163958,AK165250,BAB23198.1,BAC27270.1,BAC29736.1,BAC37919.1,BAC39479.1,BAC40265.1,BAE27325.1,BAE30993.1,BAE37553.1,BAE38104.1,BC003900,C330008C24,CCDS49700.1,CCDS70660.1,CCDS70661.1,CNDH2_MOUSE,Condensin-2 complex subunit H2,D15Ertd785e,D630044C19,D6RGR7,E430010H0…	10090.ENSMUSP00000113444
Ngrn	Neugrin; May be involved in neuronal differentiation; Belongs to the neugrin family	83485,AAH04034.1,AB047544,AK083330,AK144756,AK146059,AW552001,BAB21528.1,BAC38868.1,BAE26050.1,BAE26868.1,BC004034,C920007H02,CCDS21393.2,ENSMUSG00000047084,ENSMUSP00000054756,ENSMUSP00000113444,ENSMUST00000061677,ENSMUST00000117989,ENSMUST00000138005,FI58Gm,Fi58g,G730029N10,I530027N18,MGI:1933212,Mm.21175,NGRN,NGRN_MOUSE,NM_031375,NM_031375.4,NP_113552,NP_113552.3,NR_028053,NR_028053.1,Neugrin,N…	10090.ENSMUSP00000083192
Nme7	Nucleoside diphosphate kinase 7; Major role in the synthesis of nucleoside triphosphates other than ATP. The ATP gamma phosphate is transferred to the NDP beta phosphate via a ping-pong mechanism, using a phosphorylated active-site intermediate	2.7.4.6,AK085222,AK164652,BAC39392.1,BAE37861.1,CCDS15436.1,D530020G08,D530024H21,D530024H21Rik,EC 2.7.4.6,ENSMUSG00000026575,ENSMUSP00000027862,ENSMUSP00000083192,ENSMUSP00000107088,ENSMUSP00000126314,ENSMUST00000027862,ENSMUST00000086028,ENSMUST00000111463,ENSMUST00000171778,MGI:2449121,Mm.219428,NDK7_MOUSE,NME/NM23 family member 7,NME7,NM_001293313,NM_001293313.1,NM_138314,NM_138314.4,NM_17807…	10090.ENSMUSP00000042808
Npepl1	Probable aminopeptidase NPEPL1; Probably catalyzes the removal of unsubstituted N- terminal amino acids from various peptides	228961,3.4.11.-,A2ACM6,AAH69933.1,AAH80707.1,AK129470,AK144651,AL669896,Aminopeptidase-like 1,BAC98280.1,BAE25990.1,BC023239,BC069933,BC080707,C85514,CAM25415.1,CCDS17148.1,EC 3.4.11.-,ENSMUSG00000039263,ENSMUSP00000042808,ENSMUSP00000133202,ENSMUST00000044415,ENSMUST00000125502,ENSMUST00000136449,ENSMUST00000153957,G730018O18,M17.006,MGI:2448523,Mm.295629,NM_213733,NM_213733.2,NPEPL1,NP_998898,N…	10090.ENSMUSP00000103544
Nr1h2	Oxysterols receptor LXR-beta; Nuclear receptor. Binds preferentially to double- stranded oligonucleotide direct repeats having the consensus half- site sequence 5'-AGGTCA-3' and 4-nt spacing (DR-4). Regulates cholesterol uptake through MYLIP-dependent ubiquitination of LDLR, VLDLR and LRP8; DLDLR and LRP8. Interplays functionally with RORA for the regulation of genes involved in liver metabolism.…	22260,5730478C17,AAC52164.1,AAH66025.1,AI194859,AJ132602,AK077620,AK156777,BAC36906.1,BAE33850.1,BC066025,CAB51924.1,CCDS21211.1,CCDS71947.1,CHEMBL2417346,ENSMUSG00000060601,ENSMUSP00000073188,ENSMUSP00000103543,ENSMUSP00000103544,ENSMUSP00000103545,ENSMUSP00000126788,ENSMUST00000073488,ENSMUST00000107910,ENSMUST00000107911,ENSMUST00000107912,ENSMUST00000123358,ENSMUST00000128354,ENSMUST000001286…	10090.ENSMUSP00000110817
Nrros	Negative regulator of reactive oxygen species; Negative regulator of reactive oxygen species (ROS) that limits ROS production by phagocytes during inflammatory response, thereby playing a role during host defense. Acts via direct interaction with CYBB/NOX2 monomer that impairs interaction between CYBB/NOX2 and CYBA/p22-phox and formation of a stable NOX2 complex. May play a critical role in desen…	224109,3830425I23,A630097F23,AAH27411.1,AC135962,AK028367,AK042502,AK084858,AK088770,AK167934,BAC25907.1,BAC31275.1,BAC39294.1,BAC40561.1,BAE39938.1,BC027411,CCDS28115.1,D3Z2Y0,D3Z755,D430003E15,E430025L02,E430025L02Rik,ENSMUSG00000052384,ENSMUSP00000067130,ENSMUSP00000097571,ENSMUSP00000110817,ENSMUSP00000110819,ENSMUSP00000116388,ENSMUSP00000119349,ENSMUSP00000121492,ENSMUSP00000122290,ENSMUST0…	10090.ENSMUSP00000047508
Pcsk7	Proprotein convertase subtilisin/kexin type 7; Serine endoprotease that processes various proproteins by cleavage at paired basic amino acids, recognizing the RXXX[KR]R consensus motif. Likely functions in the constitutive secretory pathway; Belongs to the peptidase S8 family	18554,3.4.21.-,AA959856,AAB09725.1,AAB51126.1,AAH06730.1,AK148416,AK165389,BAE28541.1,BAE38156.1,BC006730,CCDS40609.1,EC 3.4.21.-,EDL25666.1,ENSMUSG00000035382,ENSMUSP00000047508,ENSMUSP00000131235,ENSMUST00000039059,ENSMUST00000164485,F430213O08,G370140D16,MGI:107421,NM_001281934,NM_001281934.1,NM_008794,NM_008794.2,NP_001268863,NP_001268863.1,NP_032820,NP_032820.2,O08577,PC7,PCSK7,PCSK7_MOUSE,P…	10090.ENSMUSP00000026129
Pcyt2	Ethanolamine-phosphate cytidylyltransferase; Plays an important role in the biosynthesis of the phospholipid phosphatidylethanolamine. Catalyzes the formation of CDP-ethanolamine (By similarity)	1110033E03,1110033E03Rik,2.7.7.14,68671,A2ABY3,AAH03473.1,AAH08276.1,AK004054,AK140458,B830039L18,BAB23144.1,BAE24398.1,BC003473,BC008276,CCDS25747.1,CTP:phosphoethanolamine cytidylyltransferase,EC 2.7.7.14,EDL34774.1,EDL34775.1,ENSMUSG00000025137,ENSMUSP00000026129,ENSMUSP00000101793,ENSMUSP00000101794,ENSMUST00000026129,ENSMUST00000106187,ENSMUST00000106188,ENSMUST00000124468,ENSMUST00000124504…	10090.ENSMUSP00000111471
Pdxdc1	Pyridoxal-dependent decarboxylase domain containing 1; Belongs to the group II decarboxylase family	1200006G13,2210010A19,2210010A19Rik,5330438J07,8030428H13,94184,AA415817,AAH05541.1,AC107769,AK004611,AK030613,AK033107,AK054329,AK075829,AK163696,AK165587,AK170661,B930030H21,BAB23408.1,BAC27047.1,BAC28155.1,BAC35732.1,BAC35991.1,BAE37462.1,BAE38276.1,BAE41943.1,BC005541,CCDS37261.1,CCDS70685.1,D3YZA7,E330016A09,ENSMUSG00000022680,ENSMUSP00000023361,ENSMUSP00000111468,ENSMUSP00000111469,ENSMUSP0…	10090.ENSMUSP00000129178
Pfdn5	Prefoldin subunit 5; Binds specifically to cytosolic chaperonin (c-CPN) and transfers target proteins to it. Binds to nascent polypeptide chain and promotes folding in an environment in which there are many competing pathways for nonnative proteins. Represses the transcriptional activity of MYC (By similarity)	1190001O17Rik,1700006M17,1700010A06Rik,2700078B10,56612,AAD28373.1,AAH26920.1,AB011473,AF108357,AK005682,AK028206,AK145883,BAA92269.1,BAB24185.2,BAC25814.1,BAE26723.1,BC026920,CCDS37227.1,D15Ertd697e,E9PVG3,E9PZ62,E9Q093,E9Q5Q8,EIG-1,ENSMUSG00000001289,ENSMUSP00000001335,ENSMUSP00000104475,ENSMUSP00000126970,ENSMUSP00000128263,ENSMUSP00000128526,ENSMUSP00000129178,ENSMUSP00000131245,ENSMUSP000001…	10090.ENSMUSP00000125580
Phc1	Polyhomeotic-like protein 1; Component of a Polycomb group (PcG) multiprotein PRC1- like complex, a complex class required to maintain the transcriptionally repressive state of many genes, including Hox genes, throughout development. PcG PRC1 complex acts via chromatin remodeling and modification of histones; it mediates monoubiquitination of histone H2A 'Lys-119', rendering chromatin heritably c…	13619,4922505F11,AAH52394.1,AC153579,AK132756,AK167590,AW557034,BAE21337.1,BAE39648.1,BC052394,CCDS20494.1,CCDS39620.1,E0CXA6,E0CXC9,E0CXT0,E0CXV8,E0CYR2,E0CYV8,ENSMUSG00000040669,ENSMUSP00000045877,ENSMUSP00000078514,ENSMUSP00000080532,ENSMUSP00000085858,ENSMUSP00000108219,ENSMUSP00000123854,ENSMUSP00000123911,ENSMUSP00000123957,ENSMUSP00000124678,ENSMUSP00000124744,ENSMUSP00000124795,ENSMUSP000…	10090.ENSMUSP00000035682
Phf20l1	PHD finger protein 20-like 1	239510,6530401I12,A530038E15,A6H5Y9,AAH52212.1,AAI45690.1,AK032638,AK040888,AK046670,AK047044,AK053606,B430306H04,B930013J03,BAC27964.1,BAC30733.1,BAC32830.1,BAC32946.1,BAC35444.1,BC052212,BC145689,CCDS49621.1,CGI-72,E130113K22,E130113K22Rik,ENSMUSG00000072501,ENSMUSP00000023005,ENSMUSP00000035682,ENSMUSP00000098140,ENSMUSP00000105715,ENSMUST00000023005,ENSMUST00000048188,ENSMUST00000100574,ENSMU…	10090.ENSMUSP00000066607
Phtf1	Putative homeodomain transcription factor 1; May play a role in transcription regulation	18685,2600013E03,2810442M11,AAH50825.1,AAH64826.1,AAV52041.1,AJ133721,AJ242864,AK013292,AK019146,AK088714,AU041898,AW049785,AY817132,AY817133,BAB28772.2,BAB31567.1,BAC40522.1,BC050825,BC064826,CAB62241.1,CAB62242.1,CCDS17698.1,CCDS51029.1,CCDS51030.1,D3YTP5,D3Z6K3,D6RIJ6,E430024D23,ENSMUSG00000058388,ENSMUSP00000029431,ENSMUSP00000058137,ENSMUSP00000066607,ENSMUSP00000088184,ENSMUSP00000096373,EN…	10090.ENSMUSP00000132190
Phykpl	5-phosphohydroxy-L-lysine phospho-lyase; Catalyzes the pyridoxal-phosphate-dependent breakdown of 5-phosphohydroxy-L-lysine, converting it to ammonia, inorganic phosphate and 2-aminoadipate semialdehyde; Belongs to the class-III pyridoxal-phosphate-dependent aminotransferase family	2410073I10,2900006B13Rik,4.2.3.134,4932420A11,5-phosphohydroxy-L-lysine phospho-lyase,5-phosphohydroxy-L-lysine phospholyase,72947,AAH24461.1,AK085984,AK087703,AK133235,AK160557,AT2L2_MOUSE,Agxt2l2,Agxt2l2-001,Agxt2l2-002,Agxt2l2-003,Agxt2l2-004,Agxt2l2-005,Agxt2l2-006,Agxt2l2-007,Agxt2l2-008,Alanine--glyoxylate aminotransferase 2-like 2,BAC39584.1,BAC39972.1,BAE21570.1,BAE35872.1,BC024461,CAI359…	10090.ENSMUSP00000119875
Pms2	Mismatch repair endonuclease PMS2; Component of the post-replicative DNA mismatch repair system (MMR). Heterodimerizes with MLH1 to form MutL alpha. DNA repair is initiated by MutS alpha (MSH2-MSH6) or MutS beta (MSH2- MSH6) binding to a dsDNA mismatch, then MutL alpha is recruited to the heteroduplex. Assembly of the MutL-MutS-heteroduplex ternary complex in presence of RFC and PCNA is sufficien…	A4QPD7,AAI39775.1,AAI41288.1,AW555130,B9EJ22,BC139774,BC141287,CCDS39375.1,DNA mismatch repair,DNA mismatch repair protein PMS2,E9QLM4,EDL19032.1,ENSMUSG00000079109,ENSMUSP00000082857,ENSMUSP00000106335,ENSMUSP00000106337,ENSMUSP00000106338,ENSMUSP00000118077,ENSMUSP00000119875,ENSMUSP00000132104,ENSMUSP00000133062,ENSMUST00000085710,ENSMUST00000110707,ENSMUST00000110709,ENSMUST00000110710,ENSMUS…	10090.ENSMUSP00000107830
Prkcd	Protein kinase C delta type; Calcium-independent, phospholipid- and diacylglycerol (DAG)-dependent serine/threonine-protein kinase that plays contrasting roles in cell death and cell survival by functioning as a pro-apoptotic protein during DNA damage-induced apoptosis, but acting as an anti-apoptotic protein during cytokine receptor- initiated cell death, is involved in tumor suppression, is req…	18753,1PTQ,1PTR,2.7.11.13,3UEJ,3UEY,3UFF,3UGD,3UGI,3UGL,5033430N11,AAA73056.1,AAF64316.1,AAF79208.1,AAS57795.1,AB011812,AB201453,AB201454,AB201455,AB201456,AF251036,AF274044,AI385711,AK161540,AY545076,BAA36408.1,BAE36451.1,BAE93682.1,BAE93683.1,BAE93684.1,BAE93685.1,CAA42845.1,CCDS26895.1,CHEMBL2560,D14Ertd420e,EC 2.7.11.13,ENSMUSG00000021948,ENSMUSP00000022521,ENSMUSP00000087719,ENSMUSP000001078…	10090.ENSMUSP00000126192
Ptbp1	Polypyrimidine tract-binding protein 1; Plays a role in pre-mRNA splicing and in the regulation of alternative splicing events. Activates exon skipping of its own pre-mRNA during muscle cell differentiation. Binds to the polypyrimidine tract of introns. May promote RNA looping when bound to two separate polypyrimidine tracts in the same pre-mRNA. May promote the binding of U2 snRNP to pre-mRNA. C…	8030492P10,9830169E20,A530085I06,A830037C09,AA407203,AAH07472.1,AK033319,AK036745,AK041143,AK043824,AK044956,AK050498,AK051669,AK082600,AK088483,AK149941,AK151292,AK168359,AK172712,AL033359,B130015M16,BAC28230.1,BAC29560.1,BAC30837.1,BAC31665.1,BAC32158.1,BAC34292.1,BAC34712.1,BAC38544.1,BAC40383.1,BAE29183.1,BAE30277.1,BAE40295.1,BAE43140.1,BC007472,C230067O06,C820004L20,CCDS35969.1,CCDS35970.1,…	10090.ENSMUSP00000035281
Ptov1	Prostate tumor-overexpressed gene 1 protein homolog; May activate transcription. Required for nuclear translocation of FLOT1. Promotes cell proliferation (By similarity)	1110030G05,1110030G05Rik,84113,AAH08543.1,AAH24632.1,AK003974,AU041779,BAB23101.1,BC008543,BC024632,CCDS21219.1,ENSMUSG00000038502,ENSMUSP00000035281,ENSMUSP00000082528,ENSMUSP00000114607,ENSMUST00000046575,ENSMUST00000085407,ENSMUST00000123936,ENSMUST00000128376,ENSMUST00000132521,ENSMUST00000132707,ENSMUST00000136784,ENSMUST00000140732,ENSMUST00000145684,ENSMUST00000152198,ENSMUST00000153085,Gc…	10090.ENSMUSP00000090727
Rab4b	Ras-related protein Rab-4B; Protein transport. Probably involved in vesicular traffic (By similarity)	1500031G17,1500031G17Rik,19342,AAH07147.1,AAH96654.1,AAL11725.1,AB232592,AF408432,AK005314,AK170552,BAB23948.1,BAE41875.1,BAF02854.1,BC007147,BC096654,CCDS21012.1,ENSMUSG00000053291,ENSMUSP00000068034,ENSMUSP00000071876,ENSMUSP00000090727,ENSMUSP00000114063,ENSMUSP00000122859,ENSMUSP00000138477,ENSMUST00000065627,ENSMUST00000071986,ENSMUST00000093040,ENSMUST00000121848,ENSMUST00000128409,ENSMUST0…	10090.ENSMUSP00000129481
Rabggtb	Geranylgeranyl transferase type-2 subunit beta; Catalyzes the transfer of a geranylgeranyl moiety from geranylgeranyl diphosphate to both cysteines of Rab proteins with the C-terminal sequence -XXCC, -XCXC and -CCXX, such as RAB1A, RAB3A, RAB5A and RAB7A	1810009M18,19352,2.5.1.60,3PZ1,3PZ2,3PZ3,A2RTE6,AAB01502.1,AAI32474.1,AAI38548.1,AC087184,AK160162,BAE35665.1,BC132473,BC138547,CCDS17923.1,CCDS51097.1,EC 2.5.1.60,EDL11897.1,EDL11902.1,ENSMUSG00000038975,ENSMUSP00000066260,ENSMUSP00000087396,ENSMUSP00000126360,ENSMUSP00000129481,ENSMUST00000069318,ENSMUST00000089950,ENSMUST00000166006,ENSMUST00000167111,Geranylgeranyl transferase type II subunit…	10090.ENSMUSP00000116426
Rapgef3	Rap guanine nucleotide exchange factor 3; Guanine nucleotide exchange factor (GEF) for RAP1A and RAP2A small GTPases that is activated by binding cAMP. Through simultaneous binding of PDE3B to RAPGEF3 and PIK3R6 is assembled in a signaling complex in which it activates the PI3K gamma complex and which is involved in angiogenesis. Plays a role in the modulation of the cAMP-induced dynamic control …	223864,2310016P22Rik,9330170P05,9330170P05Rik,AAH20311.1,AAH20532.1,AK034265,BAC28653.1,BC020311,BC020532,CCDS37187.2,CCDS49713.1,CCDS49714.1,D3Z4E9,D3Z514,D6RGA9,E9Q2E5,ENSMUSG00000022469,ENSMUSP00000023109,ENSMUSP00000116426,ENSMUSP00000116673,ENSMUSP00000116752,ENSMUSP00000117337,ENSMUSP00000118148,ENSMUSP00000120126,ENSMUSP00000120758,ENSMUSP00000122285,ENSMUSP00000122622,ENSMUSP00000122746,E…	10090.ENSMUSP00000105216
Rbm39	RNA-binding protein 39; Transcriptional coactivator for steroid nuclear receptors ESR1/ER-alpha and ESR2/ER-beta, and JUN/AP-1. May be involved in pre-mRNA splicing process; Belongs to the splicing factor SR family	1500012C14Rik,170791,2310040E03Rik,2LQ5,3S6E,4J5O,4RU2,5CXT,6720456C10,AAH04000.1,AAH30493.1,AAH82607.1,AAH86645.1,AAL32373.1,AK135289,AK147076,AK154989,AK167355,AL929404,AY061882,B330012G18Rik,B7ZD61,B7ZD63,B7ZD64,BAE22477.1,BAE27657.1,BAE32977.1,BAE39454.1,BC004000,BC030493,BC082607,BC086645,C79248,CAM13496.1,CAM26749.1,CCDS16964.1,CCDS71168.1,Caper,D6RCZ8,D6RJ85,E9PZF9,E9Q8F0,E9Q999,EDL06184.1…	10090.ENSMUSP00000126374
Rbm7	RNA-binding protein 7; Subunit of the trimeric nuclear exosome targeting (NEXT) complex, a complex that directs a subset of non-coding short-lived RNAs for exosomal degradation. The RNA exosome is fundamental for the degradation of RNA in eukaryotic nuclei. Substrate targeting is facilitated by its cofactor SKIV2L2/MTR4, which links to RNA- binding protein adapters. Possible involved in germ cell…	1200007M24Rik,1500011D06,1500011D06Rik,1700051C16,2200008E03,67010,AAH54774.1,AAI16932.1,AAI19039.1,AAL60585.1,AF458961,AK005200,AK006755,AK008645,AK151056,AK153504,AU041934,AW554393,BAB23878.1,BAB24729.1,BAB25804.1,BAE30073.1,BAE32049.1,BC054774,BC116931,BC119038,CCDS23155.1,EDL25707.1,ENSMUSG00000042396,ENSMUSP00000048091,ENSMUSP00000126374,ENSMUST00000048956,ENSMUST00000170000,I830022E11,I8301…	10090.ENSMUSP00000030914
Rer1	Protein RER1; Involved in the retrieval of endoplasmic reticulum membrane proteins from the early Golgi compartment	0610011J08,1110014D08,1110060F11Rik,2810438A06,5830454N22Rik,6720406O11,67830,AAH29189.1,AK002550,AK003682,AK013262,AK078396,AK168192,AU043380,BAB22181.1,BAB22935.1,BAB28755.1,BAC37253.1,BAE40152.1,BC029189,CCDS19022.1,ENSMUSG00000029048,ENSMUSP00000030914,ENSMUST00000030914,ENSMUST00000125357,ENSMUST00000149796,I730064M16,MGI:1915080,Mm.410303,NM_026395,NM_026395.1,NP_080671,NP_080671.1,OTTMUSG0…	10090.ENSMUSP00000029795
Rorc	Nuclear receptor ROR-gamma; Nuclear receptor that binds DNA as a monomer to ROR response elements (RORE) containing a single core motif half-site 5'-AGGTCA-3' preceded by a short A-T-rich sequence. Key regulator of cellular differentiation, immunity, peripheral circadian rhythm as well as lipid, steroid, xenobiotics and glucose metabolism. Considered to have intrinsic transcriptional activity, ha…	19885,AAB02582.1,AAB40709.1,AAC53501.1,AAD46913.1,AAH14804.1,AC164562,AF019655,AF019656,AF019657,AF019658,AF019659,AF019660,AF163668,AJ132394,BC014804,CAA10661.1,CCDS17591.1,CHEMBL1293231,E9Q8I1,ENSMUSG00000028150,ENSMUSP00000029795,ENSMUSP00000093909,ENSMUSP00000096476,ENSMUSP00000102911,ENSMUSP00000102913,ENSMUST00000029795,ENSMUST00000096195,ENSMUST00000098877,ENSMUST00000107290,ENSMUST0000010…	10090.ENSMUSP00000138691
Rsrc2	Arginine/serine-rich coiled-coil 2; Belongs to the RSRC2 family	1500011J06Rik,208606,2810009E06,A2RTL5,AAI32551.1,AAI32553.1,AAI45431.1,AC129582,AK012697,AK084745,Arginine/serine-rich coiled-coil 2,Arginine/serine-rich coiled-coil protein 2,B7ZNU2,BAB28418.3,BAC39272.1,BC132550,BC132552,BC145430,CCDS39271.1,D330037I18,EDL19622.1,ENSMUSG00000029422,ENSMUSP00000049942,ENSMUSP00000050563,ENSMUSP00000091881,ENSMUSP00000107140,ENSMUSP00000138162,ENSMUSP00000138210…	10090.ENSMUSP00000077226
Rsrp1	Arginine/serine rich protein 1	1110018P04,2310021M06,2700043I21,2700043I21Rik,27981,4022433B07,4921514C21,AAH43057.1,AAH46231.2,AAH54728.1,AAH56986.1,AB041555,AK003799,AK012363,AK028145,AK029529,AK150024,AK150665,AK152736,AK160993,AK169598,AK169760,AL611963,Arginine/serine rich protein 1,Arginine/serine-rich protein 1,BAA95040.1,BAB23002.1,BAB28190.3,BAC25773.1,BAC26498.1,BAE29249.1,BAE29749.1,BAE31456.1,BAE36138.1,BAE41249.1,…	10090.ENSMUSP00000109737
Sdccag3	Serologically defined colon cancer antigen 3 homolog; May be involved in modulation of TNF response. May be involved in presentation of TNFRSF1A on the cell surface. Involved in the endosome-to-plasma membrane trafficking and recycling of SNX27-retromer-dependent cargo proteins, such as GLUT1. Involved in the regulation of cytokinesis; the function may involve PTPN13 and GIT1 (By similarity); Bel…	4921513N15,4930565E05,68112,A2AIW0,A2AIW1,A2AIW3,A2AIW4,AAH31199.1,AAH61037.1,AK014885,AK016227,AK021273,AK082787,AK163690,B930025M04,BAB29602.1,BAB30158.1,BAB32357.1,BAC38620.1,BAE37459.1,BC031199,BC061037,C330016H24,C330016H24Rik,C630038K21,C630038K21Rik,CAM20315.1,CAM20316.1,CAM20317.1,CCDS15803.2,CCDS50540.1,CCDS50541.1,ENSMUSG00000026927,ENSMUSP00000028293,ENSMUSP00000050043,ENSMUSP000000771…	10090.ENSMUSP00000025394
Sec11c	Signal peptidase complex catalytic subunit SEC11C; Component of the microsomal signal peptidase complex which removes signal peptides from nascent proteins as they are translocated into the lumen of the endoplasmic reticulum	1810029G24,1810029G24Rik,3.4.21.89,66286,9430064A07,AAH37187.1,AK007641,AK034936,BAB25156.1,BAC28887.1,BC037187,CCDS29309.1,D3Z5H3,D6RFV4,EC 3.4.21.89,EDL09682.1,EDL09684.1,ENSMUSG00000024516,ENSMUSP00000025394,ENSMUSP00000122547,ENSMUSP00000122624,ENSMUST00000025394,ENSMUST00000125552,ENSMUST00000126432,ENSMUST00000126651,ENSMUST00000139538,ENSMUST00000153193,ENSMUST00000155668,MGI:1913536,Micro…	10090.ENSMUSP00000027127
Sf3b1	Splicing factor 3B subunit 1; Involved in pre-mRNA splicing as a component of the splicing factor SF3B complex. SF3B complex is required for 'A' complex assembly formed by the stable binding of U2 snRNP to the branchpoint sequence (BPS) in pre-mRNA. Sequence independent binding of SF3A/SF3B complex upstream of the branch site is essential, it may anchor U2 snRNP to the pre-mRNA. May also be invol…	155kDa,2810001M05Rik,AA409119,AC108391,AC166111,AK087700,AK140982,BAC39971.1,BAE24537.1,C130090E12,CCDS35567.1,E330009A18,EDL00014.1,ENSMUSG00000025982,ENSMUSP00000027127,ENSMUSP00000084902,ENSMUSP00000084903,ENSMUSP00000139469,ENSMUST00000027127,ENSMUST00000087620,ENSMUST00000087621,ENSMUST00000185429,ENSMUST00000187500,ENSMUST00000188419,ENSMUST00000188859,ENSMUST00000189051,ENSMUST00000190175,…	10090.ENSMUSP00000095571
Sigirr	Single Ig IL-1-related receptor; Acts as a negative regulator of the Toll-like and IL-1R receptor signaling pathways. Attenuates the recruitment of receptor-proximal signaling components to the TLR4 receptor, probably through an TIR-TIR domain interaction with TLR4. Through its extracellular domain interferes with the heterodimerization of Il1R1 and IL1RAP (By similarity)	24058,AAF26200.1,AAH10806.1,AAH94069.1,AF113795,AI256711,AK145889,BAE26728.1,BC010806,BC094069,CCDS40179.1,EDL17992.1,EDL17993.1,ENSMUSG00000025494,ENSMUSP00000026567,ENSMUSP00000095571,ENSMUST00000026567,ENSMUST00000097958,I530012B11,MGI:1344402,Mm.38017,NM_023059,NM_023059.3,NP_075546,NP_075546.2,Q3UKS3,Q52L48,Q9JLZ8,SIGIRR,SIGIR_MOUSE,Sigirr,Sigirr-201,Single Ig IL-1-related receptor,Single Ig…	10090.ENSMUSP00000075987
Slc25a3	Phosphate carrier protein, mitochondrial; Transport of phosphate groups from the cytosol to mitochondrial matrix. Phosphate is cotransported with H(+). May play a role regulation of the mitochondrial permeability transition pore (mPTP) (By similarity)	18674,5033401K03,5730556H19,5730556H19Rik,AAH18161.1,AC140410,AK077274,AK077723,AK088013,AK150641,AK150729,AK150870,AK151518,AK152006,AK152292,AK152341,AK167197,AK168580,BAC36723.1,BAC36982.1,BAC40095.1,BAE29729.1,BAE29806.1,BAE29921.1,BAE30467.1,BAE30870.1,BAE31101.1,BAE31137.1,BAE39327.1,BAE40449.1,BC018161,CCDS24121.1,E430002E03,E9PX16,EDL21527.1,ENSMUSG00000061904,ENSMUSP00000075987,ENSMUSP00…	10090.ENSMUSP00000025186
Slc39a7	Zinc transporter SLC39A7; Zinc transporter, that transports Zn(2+) from the endoplasmic reticulum/Golgi apparatus to the cytosol; Belongs to the ZIP transporter (TC 2.A.5) family. KE4/Catsup subfamily	14977,AA408174,AAA37767.1,AAC69903.1,AI117660,AK159968,AL024048,BAE35522.1,CCDS37576.1,E9PV10,ENSMUSG00000024327,ENSMUSP00000025186,ENSMUSP00000038069,ENSMUSP00000051764,ENSMUSP00000127451,ENSMUSP00000130102,ENSMUSP00000133146,ENSMUST00000025186,ENSMUST00000045467,ENSMUST00000056284,ENSMUST00000167145,ENSMUST00000169397,ENSMUST00000170491,ENSMUST00000171872,ENSMUST00000173810,H-2Ke4,H2-Ke4,Histid…	10090.ENSMUSP00000029565
Slc50a1	Sugar transporter SWEET1; Mediates sugar transport across membranes (By similarity). May regulate the expression of RAG1 a gene involved in V(D)J recombination	19729,3200002K17,AAH14292.1,AK014305,AK170162,BAB29259.1,BAE41608.1,BC014292,CAA65438.1,CCDS17500.1,D3YXA7,D3Z071,ENSMUSG00000027953,ENSMUSP00000029565,ENSMUSP00000103084,ENSMUSP00000123276,ENSMUSP00000134462,ENSMUSP00000139128,ENSMUST00000029565,ENSMUST00000107460,ENSMUST00000130230,ENSMUST00000130389,ENSMUST00000130690,ENSMUST00000132445,ENSMUST00000133575,ENSMUST00000144777,ENSMUST00000148095,…	10090.ENSMUSP00000049977
Slk	STE20-like serine/threonine-protein kinase; Mediates apoptosis and actin stress fiber dissolution; Belongs to the protein kinase superfamily. STE Ser/Thr protein kinase family. STE20 subfamily	2.7.11.1,20874,4921503G23,9A2,A130050G24,A2RRK3,A2RRK4,AAB96682.1,AAD28717.1,AAI31675.1,AAI31676.1,AF039574,AF112855,AK029491,AK037798,AK122218,AV021402,AW411554,BAC26474.1,BAC29874.1,BAC65500.1,BC131674,BC131675,CCDS38017.1,CCDS50465.1,CHEMBL2176844,EC 2.7.11.1,ENSMUSG00000025060,ENSMUSP00000026043,ENSMUSP00000049977,ENSMUST00000026043,ENSMUST00000051691,ENSMUST00000123816,ENSMUST00000130115,ENS…	10090.ENSMUSP00000105815
Smox	Spermine oxidase; Flavoenzyme which catalyzes the oxidation of spermine to spermidine. Can also use N(1)-acetylspermine and spermidine as substrates, with different affinity depending on the isoform (isozyme) and on the experimental conditions. Plays an important role in the regulation of polyamine intracellular concentration and has the potential to act as a determinant of cellular sensitivity t…	1.5.3.-,1.5.3.16,228608,A2ANQ3,A2ANQ4,A2ANQ8,A2ANQ9,A2ANR0,A2ANR1,A2ANR2,A2AP08,AAH04831.1,AAN32908.1,AAN32909.1,AAN32910.1,AAN32915.1,AF495851,AF495852,AF495853,AF498364,AJ567473,AJ567474,AJ567475,AJ567476,AJ567477,AJ567478,AJ567479,AJ567480,AK143129,AK166350,AL831781,B130066H01Rik,BAE25279.1,BAE38724.1,BC004831,CAD98866.1,CAD98867.1,CAD98868.1,CAD98869.1,CAD98870.1,CAD98871.1,CAD98872.1,CAD9887…	10090.ENSMUSP00000006053
Smpd4	Sphingomyelin phosphodiesterase 4; Catalyzes the hydrolysis of membrane sphingomyelin to form phosphorylcholine and ceramide	3.1.4.12,4122402O22,4122402O22Rik,5832408P06,6030490E16,77626,9630015A18,AAH26767.1,AK019466,AK031029,AK031685,AK035892,AK129354,AK164234,AK164456,BAB31737.1,BAC27221.1,BAC27512.1,BAC29229.1,BAC98164.1,BAE37694.1,BAE37796.1,BC026767,CCDS28009.1,CCDS49779.1,CCDS49780.1,CCDS49781.1,D030025N16,D230040E22,E9PVE5,E9PZU7,E9Q0L7,E9Q146,E9Q1M2,E9Q1T4,E9Q1V5,E9Q5R0,E9Q5Z0,E9Q914,E9Q9L1,E9QAA5,EC 3.1.4.12,…	10090.ENSMUSP00000074160
Snrnp70	U1 small nuclear ribonucleoprotein 70 kDa; Component of the spliceosomal U1 snRNP, which is essential for recognition of the pre-mRNA 5' splice-site and the subsequent assembly of the spliceosome. SNRNP70 binds to the loop I region of U1-snRNA. The truncated isoforms cannot bind U1-snRNA (By similarity)	20637,2610027E01,2700022N21Rik,3200002N22,3200002N22Rik,4930580A10,70kDa,A2RS68,AAH02169.1,AAI31995.1,AAI32021.1,AI325098,AK011564,AK014311,AK133115,AK146729,BAB27701.3,BAB29263.3,BAE21515.1,BAE27392.1,BC002169,BC131994,BC132020,CAA33777.1,CCDS21240.1,EDL22845.1,EDL22848.1,ENSMUSG00000063511,ENSMUSP00000065824,ENSMUSP00000074160,ENSMUSP00000082454,ENSMUSP00000132274,ENSMUST00000063243,ENSMUST0000…	10090.ENSMUSP00000109671
Son	Protein SON; RNA-binding protein that acts as a mRNA splicing cofactor by promoting efficient splicing of transcripts that possess weak splice sites. Specifically promotes splicing of many cell-cycle and DNA-repair transcripts that possess weak splice sites, such as TUBG1, KATNB1, TUBGCP2, AURKB, PCNT, AKT1, RAD23A, and FANCG. Probably acts by facilitating the interaction between Serine/arginine-…	2010015J04,2010208N15,20658,2310010B07,2900011L12,2900011L12Rik,9430093K11,AA409051,AAF23120.1,AAF23121.1,AAH46419.1,AB546195,AF193595,AF193596,AF193597,AF193598,AF193599,AF193600,AF193601,AF193602,AF193603,AF193604,AF193605,AF193606,AF193607,AK008256,AK008478,AK019081,AK019312,AK035150,AU067731,BAB25562.1,BAB25691.1,BAB31536.1,BAB31659.1,BAC28960.1,BAJ40169.1,BC046419,C81487,CCDS37399.1,CCDS3740…	10090.ENSMUSP00000091226
Sp110	Sp110 nuclear body protein; May act as a transcription factor. Plays a role in the innate immunity against intracellular pathogens. Required for resistance to M.tuberculosis and L.monocytogenes. Promotes apoptosis of infected cells	109032,1UFN,5031415C07Rik,52kDa,5830484A20,5830484A20Rik,AAH18413.1,AAH39938.1,AAH94500.1,AAW32543.1,AK077800,AK150373,AY845948,BAC37018.1,BAE29505.1,BC018413,BC039938,BC094500,CCDS35637.1,ENSMUSG00000070034,ENSMUSG00000075603,ENSMUSP00000084207,ENSMUSP00000091225,ENSMUSP00000091226,ENSMUSP00000092367,ENSMUST00000086985,ENSMUST00000093507,ENSMUST00000093508,ENSMUST00000094774,ENSMUST00000128339,E…	10090.ENSMUSP00000036289
Sppl2b	Signal peptide peptidase-like 2B; Intramembrane-cleaving aspartic protease (I-CLiP) that cleaves type II membrane signal peptides in the hydrophobic plane of the membrane. Functions in ITM2B and TNF processing. Catalyzes the intramembrane cleavage of the anchored fragment of shed TNF- alpha (TNF), which promotes the release of the intracellular domain (ICD) for signaling to the nucleus. May play …	3.4.23.-,3110056O03Rik,73218,A22.004,AAH52094.1,AK046804,AK148109,AK166364,AK170375,AW550292,B830011P16,BAC32878.1,BAE28349.1,BAE38734.1,BAE41755.1,BC052094,CCDS35988.1,EC 3.4.23.-,ENSMUSG00000035206,ENSMUSP00000036289,ENSMUSP00000127864,ENSMUST00000035597,ENSMUST00000171471,F630101I16,G370019B05,G830050N17,MGI:1920468,NM_175195,NM_175195.3,NP_780404,NP_780404.2,PSL1,Q3TD49,Q3TLQ8,Q3UG60,Q80VZ6,Q…	10090.ENSMUSP00000072386
Srp19	Signal recognition particle 19 kDa protein; Signal-recognition-particle assembly, binds directly to 7S RNA and mediates binding of the 54 kDa subunit of the SRP	1110036A13,2310020D23Rik,2410103M10,7420418K09,AAH51932.1,AK004118,AK010760,AK152322,AK162107,BAB23179.1,BAB27165.1,BAE31124.1,BAE36729.1,BC051932,CCDS37757.1,D6RHP8,EDK97082.1,EDK97083.1,ENSMUSG00000014504,ENSMUSP00000072386,ENSMUSP00000094325,ENSMUSP00000112826,ENSMUSP00000116373,ENSMUSP00000128861,ENSMUST00000072576,ENSMUST00000096574,ENSMUST00000119329,ENSMUST00000126518,ENSMUST00000131713,EN…	10090.ENSMUSP00000120595
Srsf1	Serine/arginine-rich splicing factor 1; Plays a role in preventing exon skipping, ensuring the accuracy of splicing and regulating alternative splicing. Interacts with other spliceosomal components, via the RS domains, to form a bridge between the 5'- and 3'-splice site binding components, U1 snRNP and U2AF. Can stimulate binding of U1 snRNP to a 5'-splice site-containing pre-mRNA. Binds to purin…	110809,1110054N12Rik,1X4C,5730507C05Rik,6330415C05Rik,AI482334,ASF/SF2,AW491331,Asf,B2KGJ5,CCDS36273.1,CCDS36274.1,ENSMUSG00000018379,ENSMUSP00000078792,ENSMUSP00000091485,ENSMUSP00000103553,ENSMUSP00000114549,ENSMUSP00000120595,ENSMUSP00000128190,ENSMUSP00000129970,ENSMUSP00000133517,ENSMUST00000079866,ENSMUST00000093953,ENSMUST00000107920,ENSMUST00000132983,ENSMUST00000134824,ENSMUST00000139129…	10090.ENSMUSP00000113685
Srsf11	Serine/arginine-rich splicing factor 11	0610009J05Rik,2610019N13,2610019N13Rik,4833429E21,69207,A130028M01,AAI38146.1,AAI45163.1,AC145301,AK011472,AK029394,AK081511,AK137854,AK141191,AK146719,B7ZNC5,BAB27642.1,BAC26433.1,BAC38243.1,BAE23509.1,BAE24578.1,BAE27382.1,BC138145,BC145162,BF642805,C130025D20,C230097E16,CCDS17934.1,CCDS51102.1,CCDS51103.1,D3Z4B0,D6RE22,E9Q6E5,E9Q6E5_MOUSE,EDL11851.1,EDL11853.1,ENSMUSG00000055436,ENSMUSP0000004…	10090.ENSMUSP00000070983
Srsf7	Serine/arginine-rich splicing factor 7; Required for pre-mRNA splicing. Represses the splicing of MAPT/Tau exon 10. May function as export adapter involved in mRNA nuclear export such as of histone H2A. Binds mRNA which is thought to be transferred to the NXF1-NXT1 heterodimer for export (TAP/NXF1 pathway); enhances NXF1-NXT1 RNA-binding activity. RNA- binding is semi-sequence specific (By simila…	225027,35kDa,6720463L11,9430065L19Rik,9G8,A130010H03,AAH14857.1,AAH25529.1,AAH27391.1,AK032861,AK045884,AK082848,AK137795,AK168355,B230317H03,BAC28058.1,BAC32521.1,BAC38650.1,BAE23499.1,BAE40291.1,BC014857,BC025529,BC027391,C330041P05,CCDS28988.1,EDL38502.1,ENSMUSG00000024097,ENSMUSP00000066393,ENSMUSP00000070983,ENSMUSP00000083749,ENSMUSP00000108040,ENSMUST00000063403,ENSMUST00000063417,ENSMUST0…	10090.ENSMUSP00000088365
Ssb	Lupus La protein homolog; Binds to the 3' poly(U) terminus of nascent RNA polymerase III transcripts, protecting them from exonuclease digestion and facilitating their folding and maturation	20823,6720477H13,A2AR07,AAA39415.1,AAH03820.1,AAI06151.1,AK032940,AK088650,AK141487,BAC28092.1,BAC40478.1,BAE24699.1,BC003820,BC106150,BX322634,C530036N05,CAA69249.1,CCDS16101.1,D6RI87,E430022K15,EDL27049.1,EDL27050.1,ENSMUSG00000068882,ENSMUSP00000088362,ENSMUSP00000088365,ENSMUSP00000107879,ENSMUSP00000115666,ENSMUSP00000119773,ENSMUSP00000130313,ENSMUST00000090851,ENSMUST00000090852,ENSMUST000…	10090.ENSMUSP00000134854
Stx5a	Syntaxin-5; Mediates endoplasmic reticulum to Golgi transport. Together with p115/USO1 and GM130/GOLGA2, involved in vesicle tethering and fusion at the cis-Golgi membrane to maintain the stacked and inter-connected structure of the Golgi apparatus; Belongs to the syntaxin family	0610031F24Rik,56389,AAF36981.1,AAH04849.1,AAH21883.1,AF232709,AK166087,BAE38563.1,BC004849,BC021883,CCDS29542.2,D19Ertd627e,ENSMUSG00000010110,ENSMUSP00000010254,ENSMUSP00000073136,ENSMUSP00000128462,ENSMUSP00000134794,ENSMUSP00000134854,ENSMUSP00000134892,ENSMUSP00000134951,ENSMUSP00000135348,ENSMUSP00000135416,ENSMUSP00000135465,ENSMUSP00000135468,ENSMUSP00000135624,ENSMUST00000010254,ENSMUST00…	10090.ENSMUSP00000091167
Sugp2	SURP and G-patch domain-containing protein 2; May play a role in mRNA splicing	234373,A630079E18,AAH23276.1,AAH42763.1,AAH57305.1,AAN77118.1,AF518875,AK042293,Arginine/serine-rich-splicing factor 14,BAC31218.1,BC023276,BC042763,BC057305,CCDS22362.1,D3YVJ0,D3Z0I4,ENSMUSG00000036054,ENSMUSP00000047037,ENSMUSP00000091167,ENSMUSP00000091168,ENSMUSP00000114403,ENSMUSP00000114833,ENSMUSP00000118748,ENSMUSP00000120271,ENSMUSP00000128029,ENSMUST00000047338,ENSMUST00000093458,ENSMUS…	10090.ENSMUSP00000108114
Tank	TRAF family member-associated NF-kappa-B activator; Adapter protein involved in I-kappa-B-kinase (IKK) regulation which constitutively binds TBK1 and IKBKE playing a role in antiviral innate immunity. Acts as a regulator of TRAF function by maintaining them in a latent state. Blocks TRAF2 binding to LMP1 and inhibits LMP1-mediated NF-kappa-B activation. Negatively regulates NF-kappaB signaling an…	21353,A2AR76,A2AR78,AAB02204.1,AAC52781.1,AK088817,AL845291,AL928859,BAC40592.1,C86182,CCDS16061.1,CCDS50592.1,CCDS50593.1,E430026L09,E430026L09Rik,EDL26976.1,ENSMUSG00000064289,ENSMUSP00000045318,ENSMUSP00000077219,ENSMUSP00000078450,ENSMUSP00000108113,ENSMUSP00000108114,ENSMUSP00000108116,ENSMUSP00000108118,ENSMUSP00000108120,ENSMUSP00000108121,ENSMUST00000049176,ENSMUST00000078074,ENSMUST00000…	10090.ENSMUSP00000109818
Taz	Tafazzin	0910001K21,2.3.1.-,5031411C02Rik,66826,9130012G04,9130012G04Rik,AAH15305.1,AAO84333.1,AAO84334.1,AAO84343.1,AAO84344.1,AK075615,AK160327,AW107266,AW552613,AY231459,AY231460,AY258040,AY258041,B7FAU2,BAC35860.1,BAE35740.1,BC015305,CAM24339.1,CAM24340.1,CAM24341.1,CAT00734.1,CCDS30224.1,CCDS53107.1,CCDS57764.1,CCDS72400.1,EC 2.3.1.-,EDL29832.1,ENSMUSG00000009995,ENSMUSP00000065270,ENSMUSP00000076539…	10090.ENSMUSP00000042660
Tbc1d10c	Carabin; Inhibits the Ras signaling pathway through its intrinsic Ras GTPase-activating protein (GAP) activity. Acts as a negative feedback inhibitor of the calcineurin signaling pathway that also mediates crosstalk between calcineurin and Ras (By similarity)	108995,1810062O14Rik,AI428527,CCDS37885.1,Carabin,ENSMUSG00000040247,ENSMUSP00000042660,ENSMUSP00000097597,ENSMUST00000045864,ENSMUST00000100020,MGI:1922072,NM_178650,NM_178650.3,NP_848765,NP_848765.2,Q3V3L7,Q6KAN0,Q8C2R6,Q8C6F7,Q8C9V1,TB10C_MOUSE,TBC1 domain family member 10C,TBC1 domain family, member 10c,Tbc1d10c,Tbc1d10c-201,XM_006531626,XM_006531627,XP_006531689,XP_006531689.1,XP_006531690,X…	10090.ENSMUSP00000120911
Tbl3	Transducin (beta)-like 3	213773,9430070M15Rik,9830139K06,AAH19504.1,AK081966,AK137554,AK149940,AK165125,BAC38381.1,BAE23405.1,BAE29182.1,BAE38045.1,BC019504,C130090E22,CCDS28493.1,E330020I09,ENSMUSG00000040688,ENSMUSP00000046830,ENSMUSP00000117818,ENSMUSP00000120911,ENSMUSP00000126343,ENSMUST00000046534,ENSMUST00000126319,ENSMUST00000130633,ENSMUST00000142362,ENSMUST00000149326,ENSMUST00000167702,G530106M07,MGI:2384863,M…	10090.ENSMUSP00000082844
Tecpr1	Tectonin beta-propeller repeat-containing protein 1; Tethering factor involved in autophagy. Involved in autophagosome maturation by promoting the autophagosome fusion with lysosomes: acts by associating with both the ATG5-ATG12 conjugate and phosphatidylinositol-3-phosphate (PtdIns(3)P) present at the surface of autophagosomes. Also involved in selective autophagy against bacterial pathogens, by…	2210010N04,2210010N04Rik,70381,AAH04058.1,AAH25567.1,AAH46968.1,AB093295,AC121845,AK008701,AK169888,AK170108,BAB25841.1,BAC41478.1,BAE41437.1,BAE41568.1,BC004058,BC025567,BC046968,CCDS39377.1,ENSMUSG00000066621,ENSMUSP00000082844,ENSMUSP00000098047,ENSMUSP00000118484,ENSMUST00000085701,ENSMUST00000100478,ENSMUST00000125672,ENSMUST00000130962,ENSMUST00000136018,ENSMUST00000137149,ENSMUST0000014052…	10090.ENSMUSP00000093425
Tia1	Nucleolysin TIA-1; Involved in alternative pre-RNA splicing and regulation of mRNA translation by binding to AU-rich elements (AREs) located in mRNA 3' untranslated regions (3' UTRs). Possesses nucleolytic activity against cytotoxic lymphocyte target cells. May be involved in apoptosis (By similarity)	21841,2310050N03Rik,2DGO,2RNE,3732414G23,AAA03711.1,AAC52871.1,AAH23813.1,AAH46812.1,AC153374,AI256674,AK028340,AK088486,AK144222,BAC25892.1,BAC40385.1,BAE25782.1,BC023813,BC046812,CCDS20312.1,CCDS51833.1,CCDS51834.1,D3YY02,D3Z4H6,E430018M15,EDK99167.1,EDK99172.1,ENSMUSG00000071337,ENSMUSP00000093424,ENSMUSP00000093425,ENSMUSP00000093426,ENSMUSP00000109338,ENSMUSP00000109341,ENSMUSP00000109342,EN…	10090.ENSMUSP00000004508
Tmed4	Transmembrane emp24 domain-containing protein 4; Involved in vesicular protein trafficking, mainly in the early secretory pathway. Involved in the maintenance of the Golgi apparatus. Appears to play a role in the biosynthesis of secreted cargo including processing. Involved in endoplasmic reticulum stress response. May play a role in the regulation of heat-shock response and apoptosis (By similar…	103694,1110014L17Rik,6720458I21,AAH23041.1,AAM20821.1,AF368921,AI326346,AK078425,AK158876,BAC37268.1,BAE34708.1,BC023041,CAI24400.1,CCDS24415.1,ENSMUSG00000004394,ENSMUSP00000004508,ENSMUSP00000121643,ENSMUST00000004508,ENSMUST00000130621,ENSMUST00000132147,Endoplasmic reticulum stress-response protein 25,Ers25,K430354J08,MGI:1915070,Mm.254495,Mm.471082,NM_134020,NM_134020.1,NP_598781,NP_598781.1…	10090.ENSMUSP00000015000
Tmem208	Transmembrane protein 208; May function as a negative regulator of endoplasmic reticulum-stress induced autophagy	0610010L19,1700006C06,1700006C06Rik,1810029I04,2610030K20Rik,66320,AAH24608.1,AK002499,AK005662,AK131833,BAB22147.1,BAB24174.1,BAE20823.1,BC024608,CCDS22599.1,D3Z7S5,ENSMUSG00000014856,ENSMUSP00000015000,ENSMUSP00000096052,ENSMUSP00000104997,ENSMUSP00000104998,ENSMUSP00000138226,ENSMUSP00000138470,ENSMUST00000015000,ENSMUST00000098453,ENSMUST00000109372,ENSMUST00000109373,ENSMUST00000126705,ENSMU…	10090.ENSMUSP00000099651
Tmem234	Transmembrane protein 234	1500002D11Rik,2510006D16Rik,4933407D05,4933407D05Rik,76799,AAH24696.1,AK016715,AK050648,BAB30394.1,BAC34362.1,BC024696,C920028I07,CAM15489.1,CCDS18699.1,D6RDC0,D6RG88,EDL30177.1,EDL30178.1,EDL30179.1,EDL30180.1,ENSMUSG00000028797,ENSMUSP00000030590,ENSMUSP00000071741,ENSMUSP00000081287,ENSMUSP00000099651,ENSMUSP00000117184,ENSMUSP00000117568,ENSMUSP00000120224,ENSMUSP00000120682,ENSMUSP0000012087…	10090.ENSMUSP00000124846
Tra2b	Transformer-2 protein homolog beta; Sequence-specific RNA-binding protein which participates in the control of pre-mRNA splicing. Can either activate or suppress exon inclusion. Acts additively with RBMX to promote exon 7 inclusion of the survival motor neuron SMN2. Activates the splicing of MAPT/Tau exon 10. Alters pre-mRNA splicing patterns by antagonizing the effects of splicing regulators, li…	20462,5730405G21,5730405G21Rik,A630083M03,AAH61177.1,AAH86795.1,AC154605,AK049573,AK077418,AK080378,BAC33819.1,BAC36791.1,BAC37898.1,BC061177,BC086795,C430043D01,CAA56518.1,CCDS37297.1,D16Ertd266e,ENSMUSG00000022858,ENSMUSP00000023564,ENSMUSP00000060636,ENSMUSP00000123782,ENSMUSP00000124846,ENSMUST00000023564,ENSMUST00000057159,ENSMUST00000159946,ENSMUST00000160579,ENSMUST00000161286,ENSMUST00000…	10090.ENSMUSP00000019987
Traf3ip2	cDNA fis, clone TRACH2006870,moderately similar to Homo sapiens adaptor protein CIKS mRNA; TRAF3 interacting protein 2	103213,A130015J09,AAH22633.1,AAH71207.1,AAH96483.1,AAI38235.1,AAI38236.1,AC160403,AFY98903.1,AI429613,AK037407,AK052190,AK098107,Act1,BAC05236.1,BAC29801.1,BAC34875.1,BC022633,BC071207,BC096483,BC138234,BC138235,CCDS23789.1,CH466540,CIKS,D330005L23,EDL04930.1,ENSMUSG00000019842,ENSMUSP00000019987,ENSMUST00000019987,ENSMUST00000129693,ENSMUST00000131629,ENSMUST00000155945,ENSMUST00000156016,JX8699…	10090.ENSMUSP00000135267
Traf7	E3 ubiquitin-protein ligase TRAF7; E3 ubiquitin ligase capable of auto-ubiquitination, following phosphorylation by MAP3K3. Potentiates MEKK3-mediated activation of the NF-kappa-B, JUN/AP1 and DDIT3 transcriptional regulators. Induces apoptosis when overexpressed	2.3.2.27,AAH05649.1,AAH08598.1,AC132367,AK088431,BAC40349.1,BC005649,BC008598,CCDS50014.1,CCDS50015.1,E3 ubiquitin-protein ligase TRAF7,E430016H12,EC 2.3.2.27,ENSMUSG00000052752,ENSMUSP00000046089,ENSMUSP00000055970,ENSMUSP00000069334,ENSMUSP00000085812,ENSMUSP00000131931,ENSMUSP00000134759,ENSMUSP00000134808,ENSMUSP00000134946,ENSMUSP00000134970,ENSMUSP00000135127,ENSMUSP00000135267,ENSMUSP00000…	10090.ENSMUSP00000047475
Trafd1	TRAF-type zinc finger domain-containing protein 1; Negative feedback regulator that controls excessive innate immune responses. Regulates both Toll-like receptor 4 (TLR4) and DDX58/RIG1-like helicases (RLH) pathways. May inhibit the LTR pathway by direct interaction with TRAF6 and attenuation of NF-kappa-B activation. May negatively regulate the RLH pathway downstream from MAVS and upstream of NF…	1110008K06Rik,231712,AAH38396.1,AK150038,BAE29260.1,BC038396,CCDS51638.1,CCDS51639.1,D3YWU1,D3YX05,D3Z5F4,ENSMUSG00000042726,ENSMUSP00000047475,ENSMUSP00000113910,ENSMUSP00000115159,ENSMUSP00000117239,ENSMUSP00000118351,ENSMUST00000042312,ENSMUST00000120784,ENSMUST00000126550,ENSMUST00000133138,ENSMUST00000146185,ENSMUST00000152265,ENSMUST00000155379,ENSMUST00000156158,Fln29,G530123D08,MGI:192355…	10090.ENSMUSP00000001974
Trmt1	tRNA (guanine(26)-N(2))-dimethyltransferase; Dimethylates a single guanine residue at position 26 of most tRNAs using S-adenosyl-L-methionine as donor of the methyl groups	2.1.1.215,2.1.1.216,212528,6720406L13Rik,6720477L24,AK159467,AK171002,BAE35108.1,BAE42173.1,CCDS40410.2,CCDS52619.1,D3Z413,D6RFC0,D6RG86,D8Ertd812e,E9PWD4,EC 2.1.1.215,EC 2.1.1.216,ENSMUSG00000001909,ENSMUSP00000001974,ENSMUSP00000096512,ENSMUSP00000105388,ENSMUSP00000105389,ENSMUSP00000105390,ENSMUSP00000116712,ENSMUSP00000117140,ENSMUSP00000122526,ENSMUSP00000134723,ENSMUSP00000135273,ENSMUSP00…	10090.ENSMUSP00000030730
Trnau1ap	tRNA selenocysteine 1-associated protein 1; Involved in the early steps of selenocysteine biosynthesis and tRNA(Sec) charging to the later steps resulting in the cotranslational incorporation of selenocysteine into selenoproteins. Stabilizes the SECISBP2, EEFSEC and tRNA(Sec) complex. May be involved in the methylation of tRNA(Sec). Enhances efficiency of selenoproteins synthesis	1110007F05Rik,71787,A2CEQ6,A2CEQ8,A2CEQ9,AA387999,AAH05795.1,AAH48840.2,AAH55454.1,AAH99594.1,AK152986,BAE31634.1,BC005795,BC048840,BC055454,BC099594,CAM28198.1,CCDS18722.1,CR752656,E9PYW1,E9Q0Q0,E9Q3V7,ENSMUSG00000028898,ENSMUSP00000030730,ENSMUSP00000101579,ENSMUSP00000101580,ENSMUSP00000101581,ENSMUSP00000101582,ENSMUSP00000120657,ENSMUSP00000126492,ENSMUSP00000127273,ENSMUSP00000127767,ENSMUS…	10090.ENSMUSP00000032414
Ttll3	Tubulin monoglycylase TTLL3; Monoglycylase which modifies alpha- and beta-tubulin, generating side chains of glycine on the gamma-carboxyl groups of specific glutamate residues within the C-terminal tail of alpha- and beta-tubulin. Involved in the side-chain initiation step of the glycylation reaction by adding a single glycine chain to generate monoglycine side chains. Not involved in elongation…	101100,4833441J24,4833441J24Rik,6.3.2.-,A4Q9E5,A630053H17,AAH21404.1,AI450050,AK029462,AK080321,AM690746,BAC26459.1,BAC37878.1,BC021404,CAM84323.1,CCDS39593.2,EC 6.3.2.-,ENSMUSG00000030276,ENSMUSP00000032412,ENSMUSP00000032414,ENSMUSP00000037870,ENSMUSP00000070522,ENSMUSP00000099769,ENSMUSP00000116568,ENSMUSP00000120766,ENSMUSP00000126172,ENSMUSP00000131188,ENSMUSP00000133191,ENSMUST00000032412,E…	10090.ENSMUSP00000005041
U2af2	Splicing factor U2AF 65 kDa subunit; Necessary for the splicing of pre-mRNA. By recruiting PRPF19 and the PRP19C/Prp19 complex/NTC/Nineteen complex to the RNA polymerase II C-terminal domain (CTD), and thereby pre-mRNA, may couple transcription to splicing. Required for the export of mRNA out of the nucleus, even if the mRNA is encoded by an intron- less gene	22185,2M52,3V4M,4RU2,4Z2X,5CXT,65kDa,6820416K07,AAH07487.1,AAH43071.1,AAH94451.1,AAI06135.1,AK078496,BAC37309.1,BC007487,BC043071,BC094451,BC106134,CAA45874.1,CAA45875.1,CCDS57476.1,EDL31286.1,ENSMUSG00000030435,ENSMUSP00000005041,ENSMUSP00000083530,ENSMUSP00000131458,ENSMUST00000005041,ENSMUST00000086346,ENSMUST00000165399,MGI:98886,Mm.360389,Mm.428909,NM_001205231,NM_001205231.1,NM_133671,NM_13…	10090.ENSMUSP00000035216
Uba7	Ubiquitin-like modifier activating enzyme 7	1300004C08,1300004C08Rik,6.2.1.45,74153,AAG03059.1,AAH94906.1,AAI38844.1,AF288693,AK004894,BAB23650.1,BC094906,BC138843,CCDS40764.1,EC 6.2.1.45,EDL21244.1,ENSMUSG00000032596,ENSMUSP00000035216,ENSMUSP00000050248,ENSMUSP00000074591,ENSMUSP00000134910,ENSMUSP00000135584,ENSMUST00000035216,ENSMUST00000061248,ENSMUST00000075082,ENSMUST00000175933,ENSMUST00000176037,ENSMUST00000176340,ENSMUST000001764…	10090.ENSMUSP00000023510
Umps	Uridine 5'-monophosphate synthase; Uridine monophosphate synthetase; In the C-terminal section; belongs to the OMP decarboxylase family	1700095D23Rik,2.4.2.10,22247,4.1.1.23,9630008B15,AA408257,AAA39859.1,AAH03887.1,AAH95981.1,AK035821,AL033308,BAC29199.1,BB164745,BC003887,BC095981,CCDS28136.1,D6RJ62,EC 2.4.2.10,EC 4.1.1.23,EDK97857.1,ENSMUSG00000022814,ENSMUSP00000023510,ENSMUSP00000119423,ENSMUST00000023510,ENSMUST00000131990,M29395,MGI:1298388,Mm.13145,NM_009471,NM_009471.2,NP_033497,NP_033497.1,OTTMUSG00000031003,OTTMUSP00000…	10090.ENSMUSP00000091048
Wdr83	WD repeat domain-containing protein 83; Molecular scaffold protein for various multimeric protein complexes. Involved in response to hypoxia by acting as a negative regulator of HIF1A/HIF-1-alpha via its interaction with EGLN3/PHD3. May promote degradation of HIF1A. May act by recruiting signaling complexes to a specific upstream activator (By similarity). Also acts as a module in the assembly of…	1500041N16Rik,1700009A19,67836,9530085C09,AAH05587.1,AAH19369.1,AAH94624.1,AAQ64635.1,AK005790,AK020654,AY365434,BAB24241.1,BAB32164.1,BC005587,BC019369,BC094624,CCDS22493.1,D6RGR4,ENSMUSG00000005150,ENSMUSP00000005281,ENSMUSP00000091048,ENSMUSP00000121568,ENSMUSP00000122127,ENSMUSP00000122737,ENSMUST00000005281,ENSMUST00000093357,ENSMUST00000131909,ENSMUST00000135463,ENSMUST00000136696,ENSMUST00…	10090.ENSMUSP00000019614
Xab2	Pre-mRNA-splicing factor SYF1; Involved in transcription-coupled repair (TCR), transcription and pre-mRNA splicing	0610041O14,0610041O14Rik,2200003A22,67439,AAH21341.1,AK002890,AK008628,AV025587,BAB22435.1,BAB25790.1,BC021341,CCDS22065.1,E0CYF8,EDL21924.1,ENSMUSG00000019470,ENSMUSP00000019614,ENSMUSP00000124202,ENSMUSP00000124237,ENSMUST00000019614,ENSMUST00000159235,ENSMUST00000159548,ENSMUST00000159909,ENSMUST00000163038,MGI:1914689,Mm.23739,Mm.399588,NM_026156,NM_026156.2,NP_080432,NP_080432.1,OTTMUSG00000…	10090.ENSMUSP00000066171
Xlr4b	X-linked lymphocyte-regulated 4B	27083,AAH25576.1,AAI38976.1,AAI38980.1,AAI45482.1,AAI45483.1,AAI45484.1,BC025576,BC138975,BC138979,BC145481,BC145482,BC145483,CAB88073.1,CCDS41010.1,ENSMUSG00000067768,ENSMUSP00000064686,ENSMUSP00000066171,ENSMUSP00000080511,ENSMUSP00000110151,ENSMUSP00000110153,ENSMUSP00000116105,ENSMUSP00000126816,ENSMUST00000069077,ENSMUST00000069103,ENSMUST00000081827,ENSMUST00000114506,ENSMUST00000114508,ENS…	10090.ENSMUSP00000123963
Zfp579	Zinc finger protein 579; May be involved in transcriptional regulation	1110003A17Rik,68490,AAH48385.1,BC048385,CCDS39744.1,E0CYL8,ENSMUSG00000051550,ENSMUSP00000047802,ENSMUSP00000083537,ENSMUSP00000104212,ENSMUSP00000123963,ENSMUSP00000124074,ENSMUST00000040415,ENSMUST00000086352,ENSMUST00000108572,ENSMUST00000159754,ENSMUST00000160225,ENSMUST00000160808,ENSMUST00000162502,ENSMUST00000162731,MGI:1915740,Mm.462073,Mm.76400,NM_026741,NM_026741.2,NP_081017,NP_081017.1…	10090.ENSMUSP00000108316
Zfp644	Zinc finger protein 644	1110068L01,1110068L01Rik,6820414K07,AA408882,AC163330,AK004410,AK144865,AK162026,BAB23295.1,BAE26108.1,BAE36688.1,BM-005,CCDS39196.1,D3YY78,D3Z1E4,D3Z3E3,D3Z7X8,D5Ertd689e,E9PXI9,E9Q624,E9QA22,E9QA22_MOUSE,E9QA23,E9QA24,ENSMUSG00000049606,ENSMUSP00000038047,ENSMUSP00000084000,ENSMUSP00000108314,ENSMUSP00000108315,ENSMUSP00000108316,ENSMUSP00000108318,ENSMUSP00000114698,ENSMUSP00000116876,ENSMUSP0…	10090.ENSMUSP00000098989
Zfp956	Expressed sequence AI894139; Zinc finger protein 956	101197,5230401O21,A430105N09,AAH96536.1,AC166290,AI894139,AK040541,AK133549,BAC30621.1,BAE21719.1,BC096536,CCDS20101.2,D6RE39,EDK98517.1,ENSMUSG00000045466,ENSMUSP00000050200,ENSMUSP00000093639,ENSMUSP00000098989,ENSMUSP00000114227,ENSMUST00000057305,ENSMUST00000095946,ENSMUST00000101445,ENSMUST00000140719,ENSMUST00000174790,Expressed sequence AI894139,MGI:2141515,Mm.241063,NM_178898,NM_178898.4,…	10090.ENSMUSP00000029105
Zgpat	Zinc finger CCCH-type with G patch domain-containing protein; Transcription repressor that specifically binds the 5'- GGAG[GA]A[GA]A-3' consensus sequence. Represses transcription by recruiting the chromatin multiprotein complex NuRD to target promoters. Negatively regulates expression of EGFR, a gene involved in cell proliferation, survival and migration. Its ability to repress genes of the EGFR…	1500006I01Rik,229007,A2AU20,A2AU21,A630015N19,AAH04646.1,AAH21513.1,AAH27218.1,AK041491,AK049764,AK052236,AK159801,AK173276,BAC30962.1,BAC33909.1,BAC34894.1,BAD32554.1,BAE35381.1,BC004646,BC021513,BC027218,C530047C23,CAM26424.1,CAM26425.1,CCDS17210.1,D330012A15,EDL07412.1,ENSMUSG00000027582,ENSMUSP00000029105,ENSMUSP00000045010,ENSMUSP00000084678,ENSMUSP00000104432,ENSMUSP00000104433,ENSMUSP00000…	10090.ENSMUSP00000068197
Zmym3	Zinc finger MYM-type protein 3; Plays a role in the regulation of cell morphology and cytoskeletal organization	56364,9030216B10Rik,AAF37800.1,AAH42699.1,AAH82320.1,AAI08367.1,AAI39002.1,AAI45498.1,AF156605,AK122268,AL831722,AW122925,B0R077,B1AXS5,B1AXS6,B1AXS7,B1AXS8,B1AXS9,BAC65550.3,BC042699,BC082320,BC108366,BC139001,BC145497,CCDS30315.1,CCDS53153.1,CCDS53154.1,CCDS53155.1,DXHXS6673E,DXHXS6673E protein,DXS6673E,DXS6673El,EDL14146.1,ENSMUSG00000031310,ENSMUSP00000068197,ENSMUSP00000085250,ENSMUSP0000009…	10090.ENSMUSP00000104892
Zmynd8	Zinc finger, MYND-type containing 8	1110013E22Rik,2010005I16Rik,228880,3632413B07Rik,A2A479,A2A480,A2A481,A2A482,A2A483,A2A484,A2A484_MOUSE,A2A485,A2A486,AAH41797.1,AAH63267.1,AI316811,AK147620,AK155864,AL024039,AL589902,AL591712,AL928840,BAE28029.1,BAE33468.1,BC041797,BC063267,CCDS57188.1,CCDS57189.1,CCDS71194.1,CCDS71195.1,E9Q8D1,E9Q8D3,ENSMUSG00000039671,ENSMUSP00000018050,ENSMUSP00000037267,ENSMUSP00000078975,ENSMUSP00000085424…	10090.ENSMUSG00000055897

## Sheet: Supplementary Table S3
Differentially expressed gene (DEG) analysis
Genes	Average expressions	log2FoldChange	SE of LFC	pvalue	adjusted p-value	up/down-regulation
Ddx3y	15.2621	5	2.64945	9.49938e-09	4.99396e-07	up-regulation
Eif2s3y	17.7089	5	2.67167	2.55498e-09	1.6876e-07	up-regulation
Hist2h2bb	66.6865	3.83809	0.593619	5.8826e-12	8.23967e-10	up-regulation
Hist1h4f	71.2087	3.70676	0.929844	2.64556e-06	5.30347e-05	up-regulation
Rmrp	978.397	3.2986	0.914998	1.12608e-05	0.000179615	up-regulation
Hist1h4j	22.0257	3.22829	0.808374	3.66509e-06	6.98659e-05	up-regulation
Hist2h3b	18.215	3.05893	0.83333	1.35634e-05	0.000213695	up-regulation
Hist1h3e	32.826	3.05701	0.749084	2.18693e-06	4.54316e-05	up-regulation
Hist1h3i	21.5319	3.03876	0.793703	6.93926e-06	0.00011997	up-regulation
Hist1h4a	41.7524	3.02114	0.663304	2.65389e-07	7.72478e-06	up-regulation
Hist1h1a	58.9304	2.97674	0.547075	2.82452e-09	1.81899e-07	up-regulation
Hist1h3c	66.3718	2.93435	0.510057	4.75161e-10	3.94843e-08	up-regulation
Rpph1	1363.77	2.90576	0.931805	6.31386e-05	0.000780073	up-regulation
Hist1h3g	15.878	2.85312	0.794125	1.9396e-05	0.000293906	up-regulation
Hist1h4d	78.9691	2.77818	0.483878	5.01836e-10	4.08224e-08	up-regulation
Hist1h2bn	39.4498	2.76052	0.685752	2.70246e-06	5.39654e-05	up-regulation
Hist1h2ab	22.1805	2.74026	0.71331	6.59134e-06	0.000115114	up-regulation
Hist2h2ac	28.1609	2.73402	0.697408	4.47521e-06	8.1899e-05	up-regulation
Hist1h3a	62.2232	2.71911	0.485809	1.19998e-09	8.35444e-08	up-regulation
Hist1h3h	19.5548	2.69913	0.812159	4.31253e-05	0.000563913	up-regulation
Hist1h2bb	36.2583	2.68522	0.594268	3.3322e-07	9.22983e-06	up-regulation
Hist1h2ak	39.2594	2.61967	0.602469	7.0533e-07	1.77261e-05	up-regulation
Hist1h2bm	27.6442	2.57068	0.629798	2.40211e-06	4.96141e-05	up-regulation
Hist1h2be	40.1206	2.55244	0.645671	3.47336e-06	6.67714e-05	up-regulation
Hist1h4c	55.8163	2.54204	0.526011	7.07124e-08	2.49528e-06	up-regulation
Hist1h2bl	17.2209	2.50414	0.774395	6.19126e-05	0.000772333	up-regulation
Hist1h2ac	22.0254	2.49368	0.708168	2.17984e-05	0.000324581	up-regulation
Hist1h1b	28.6592	2.44926	0.647694	7.88699e-06	0.000134996	up-regulation
Hist1h2ai	32.765	2.44476	0.572967	1.00751e-06	2.4031e-05	up-regulation
Oaz1-ps	238.448	2.4228	0.358041	7.36009e-13	1.60056e-10	up-regulation
Hist1h4b	24.8314	2.37787	0.628016	8.15504e-06	0.000138206	up-regulation
Hist1h4h	44.9436	2.25986	0.6093	9.9964e-06	0.000161447	up-regulation
Hist1h2bh	17.5689	2.23337	0.797311	0.000229465	0.00226911	up-regulation
Hist1h2bg	48.5156	2.20197	0.479984	2.48243e-07	7.39277e-06	up-regulation
Hist1h4k	36.8179	2.18121	0.62847	2.47559e-05	0.000358265	up-regulation
Hist1h4m	31.6336	2.1277	0.569436	9.80125e-06	0.000159798	up-regulation
Hist2h4	38.0762	2.05274	0.486708	1.39899e-06	3.12018e-05	up-regulation
Hist1h1d	59.2093	2.00591	0.530981	8.06315e-06	0.0001371	up-regulation
Lgals1	752.846	1.98032	0.270183	1.43236e-14	5.67657e-12	up-regulation
AA465934	128.431	1.88785	0.27692	6.07505e-13	1.42267e-10	up-regulation
Hist1h2ag	25.1717	1.81084	0.578419	9.2089e-05	0.00107583	up-regulation
Snord22	507.629	1.79152	1.17333	0.00295899	0.0178928	up-regulation
Hist1h1e	51.0958	1.7864	0.528403	3.75958e-05	0.0005005	up-regulation
Hist1h2ae	17.0422	1.74427	0.636989	0.000323998	0.00306282	up-regulation
Hist1h1c	146.62	1.74041	0.389753	4.72685e-07	1.24863e-05	up-regulation
Hist1h2bk	17.9246	1.64759	0.822946	0.00177258	0.012128	up-regulation
Rps15a-ps6	42.7879	1.60381	0.368376	9.07596e-07	2.20563e-05	up-regulation
Rpl26	59.9109	1.55395	0.344047	4.27409e-07	1.14094e-05	up-regulation
Hist1h2bj	30.8343	1.5032	0.52299	0.000228566	0.00226456	up-regulation
Cdkn3	32.2585	1.46195	0.413811	2.75938e-05	0.000388846	up-regulation
Apitd1	28.7798	1.43446	0.446055	8.48218e-05	0.0010046	up-regulation
Dctpp1	90.7071	1.42288	0.274612	1.67065e-08	7.82471e-07	up-regulation
Ndufs5	41.6203	1.41919	0.399299	2.5545e-05	0.00036865	up-regulation
Ccdc124	131.749	1.35208	0.288705	2.13624e-07	6.55112e-06	up-regulation
Rpl28	6160.68	1.33103	0.202556	4.11911e-12	6.43081e-10	up-regulation
Dlgap5	40.5887	1.33074	0.399021	5.91534e-05	0.000743313	up-regulation
Cenpm	21.5298	1.31461	0.538924	0.000876631	0.00677122	up-regulation
Atp5h	1329.37	1.30846	0.161644	5.61926e-17	4.82507e-14	up-regulation
Akr1b3	44.8661	1.30533	0.411147	0.000102106	0.001169	up-regulation
Atp5o	467.073	1.30519	0.226324	6.60855e-10	5.1477e-08	up-regulation
Ndufb7	368.089	1.28883	0.252976	2.80809e-08	1.1482e-06	up-regulation
Rps15	4181.7	1.28407	0.189298	9.98102e-13	1.90453e-10	up-regulation
Slirp	137.685	1.26637	0.24067	1.20005e-08	6.00258e-07	up-regulation
S100a13	101.122	1.26568	0.311395	3.71769e-06	7.02778e-05	up-regulation
Nhp2	69.0656	1.26259	0.30777	3.241e-06	6.29703e-05	up-regulation
Spc25	73.0307	1.26134	0.273587	3.35367e-07	9.23963e-06	up-regulation
Uba52	5633.89	1.25588	0.162737	1.06963e-15	5.51073e-13	up-regulation
Ndufa3	991.189	1.24352	0.140096	6.19788e-20	9.33051e-17	up-regulation
Gtf2f1	110.788	1.24108	0.309293	4.704e-06	8.42428e-05	up-regulation
Rfc4	53.322	1.22928	0.326093	1.30564e-05	0.00020634	up-regulation
Eef1d	131.197	1.21688	0.299054	3.79293e-06	7.10588e-05	up-regulation
Krtcap2	170.91	1.21577	0.196856	6.00615e-11	6.31503e-09	up-regulation
Rpl18a	2043.19	1.21342	0.2217	3.82964e-09	2.32121e-07	up-regulation
Rps28	3449.39	1.20991	0.153303	2.82178e-16	2.07683e-13	up-regulation
Rpsa	1582.98	1.20892	0.230041	1.28343e-08	6.35789e-07	up-regulation
Atp5k	1270.91	1.19709	0.181723	4.25692e-12	6.45049e-10	up-regulation
Mns1	186.801	1.19396	0.218171	3.99279e-09	2.39196e-07	up-regulation
Ccnb1	67.897	1.19106	0.28028	1.8547e-06	3.9649e-05	up-regulation
Rpl19	3363.65	1.1856	0.215526	3.12305e-09	1.98642e-07	up-regulation
Atp5j2	1007.75	1.17853	0.17009	4.02623e-13	1.02661e-10	up-regulation
Snrpd1	213.898	1.17263	0.187373	3.69212e-11	4.13518e-09	up-regulation
Rps5	2269.78	1.17057	0.242979	1.28237e-07	4.26242e-06	up-regulation
Fau	3580.81	1.17025	0.185981	3.00005e-11	3.59448e-09	up-regulation
Eif1ax	212.817	1.16944	0.214162	4.38038e-09	2.56451e-07	up-regulation
Mcm5	85.0428	1.16901	0.295063	6.29322e-06	0.000110281	up-regulation
Mrps18c	227.024	1.16619	0.201603	6.79433e-10	5.1477e-08	up-regulation
Ccdc34	35.4697	1.16533	0.416054	0.000373905	0.0034216	up-regulation
Dynlt1b	77.6576	1.16301	0.26776	1.25115e-06	2.82716e-05	up-regulation
Rpl23a	4665.89	1.16038	0.164485	1.99749e-13	5.71727e-11	up-regulation
Uqcr11	336.843	1.15057	0.174208	3.8719e-12	6.23376e-10	up-regulation
Mrpl51	43.8864	1.15048	0.362168	0.000119129	0.00132274	up-regulation
Tpi1	86.0636	1.14951	0.314568	2.14714e-05	0.000321572	up-regulation
Fam111a	23.8377	1.14915	0.483962	0.00120196	0.00882121	up-regulation
Serbp1	151.629	1.14615	0.285467	5.10482e-06	9.00687e-05	up-regulation
Birc5	184.704	1.14463	0.194533	3.86782e-10	3.37746e-08	up-regulation
Rpl14-ps1	53.3268	1.14404	0.340545	6.41346e-05	0.000786718	up-regulation
Tceb2	658.33	1.14327	0.16501	4.18454e-13	1.02661e-10	up-regulation
Rpl41	5505.1	1.14301	0.184458	5.65527e-11	6.06999e-09	up-regulation
Cst3	204.546	1.14272	0.267157	1.66662e-06	3.64358e-05	up-regulation
Snrpd2	690.846	1.1406	0.169408	1.62713e-12	2.89067e-10	up-regulation
Ly6d	913.861	1.13637	0.128071	7.24418e-20	9.33051e-17	up-regulation
Rdm1	35.297	1.13488	0.434869	0.000654927	0.0053987	up-regulation
Anapc13	218.977	1.13032	0.223289	3.90118e-08	1.48881e-06	up-regulation
Cox5b	477.644	1.12984	0.160202	1.75542e-13	5.31996e-11	up-regulation
Etfb	62.8318	1.12895	0.361697	0.000142954	0.00151543	up-regulation
Anxa2	656.879	1.12682	0.150997	8.48693e-15	3.97497e-12	up-regulation
Ndufs6	271.054	1.12529	0.218292	2.41111e-08	1.0182e-06	up-regulation
Mrpl48	68.7781	1.12481	0.30614	2.07038e-05	0.000312804	up-regulation
Mrps16	160.741	1.12164	0.254816	9.79636e-07	2.35845e-05	up-regulation
Spc24	69.4469	1.11196	0.303303	2.16545e-05	0.000323374	up-regulation
Emp3	124.18	1.10969	0.243235	4.77335e-07	1.24863e-05	up-regulation
2810428I15Rik	106.612	1.10702	0.269848	3.73613e-06	7.02778e-05	up-regulation
1190002F15Rik	167.568	1.10461	0.218054	3.96613e-08	1.50246e-06	up-regulation
Ndufaf2	32.8117	1.10438	0.42103	0.000661581	0.00541607	up-regulation
Mrpl42	109.061	1.10018	0.238544	3.83776e-07	1.03519e-05	up-regulation
Rpl10a	1592.2	1.09967	0.219131	4.92289e-08	1.78611e-06	up-regulation
Kif22	78.5432	1.09771	0.260967	2.45549e-06	4.98778e-05	up-regulation
Psmb7	332.759	1.09739	0.2042	7.59341e-09	4.11803e-07	up-regulation
Ncapg	30.8012	1.09513	0.414956	0.000648419	0.0053622	up-regulation
Ran	219.289	1.08848	0.188517	7.89899e-10	5.81366e-08	up-regulation
Park7	270.156	1.08277	0.224891	1.44111e-07	4.64037e-06	up-regulation
Esco2	31.6345	1.07695	0.407799	0.000657125	0.00540694	up-regulation
Acot7	52.8984	1.07332	0.344666	0.000158334	0.00165311	up-regulation
Naa10	101.021	1.0728	0.283179	1.40484e-05	0.000220663	up-regulation
Fis1	252.583	1.0674	0.23282	4.464e-07	1.18549e-05	up-regulation
Rps26	4752.09	1.06645	0.124437	1.08994e-18	1.12308e-15	up-regulation
Tpx2	61.6424	1.06403	0.295118	2.90728e-05	0.000404819	up-regulation
Mvb12a	71.1994	1.06329	0.358742	0.000253257	0.00247586	up-regulation
Hspe1	170.72	1.06226	0.204257	2.04998e-08	8.95044e-07	up-regulation
Pgls	178.117	1.06006	0.29777	3.35199e-05	0.000456864	up-regulation
Pcna	649.355	1.05965	0.135218	5.11469e-16	3.29386e-13	up-regulation
Nusap1	88.5227	1.05859	0.256781	3.67501e-06	6.98659e-05	up-regulation
Nudc	172.122	1.05819	0.293258	2.8144e-05	0.00039509	up-regulation
Gm10094	247.31	1.05726	0.17317	1.09765e-10	1.067e-08	up-regulation
Gm12669	55.2578	1.05621	0.389732	0.000540113	0.00467674	up-regulation
Psmb1	259.715	1.05382	0.212513	7.26449e-08	2.52883e-06	up-regulation
Timm17a	58.3459	1.05354	0.309201	6.07869e-05	0.000761981	up-regulation
Kpna2	121.662	1.05166	0.219651	1.73903e-07	5.36496e-06	up-regulation
Rrm1	91.5103	1.05027	0.258474	4.76085e-06	8.48716e-05	up-regulation
Rplp0	2313.63	1.04889	0.194501	7.22971e-09	3.9625e-07	up-regulation
Ckap2l	44.4194	1.04544	0.346405	0.000224837	0.00223191	up-regulation
Ndc80	51.1849	1.04415	0.322849	0.000111761	0.00125719	up-regulation
Rpl35	3447.44	1.0438	0.154662	1.62658e-12	2.89067e-10	up-regulation
Mxd3	50.7231	1.04334	0.32784	0.000132587	0.00143506	up-regulation
Npm1	806.118	1.04159	0.157158	3.73428e-12	6.20613e-10	up-regulation
Ndufs8	195.076	1.04095	0.220895	2.51456e-07	7.44541e-06	up-regulation
Hmgb2	629.153	1.03802	0.151842	9.19661e-13	1.82234e-10	up-regulation
Ap2s1	279.252	1.03719	0.220741	2.69353e-07	7.79611e-06	up-regulation
Hsp90aa1	290.024	1.03648	0.160509	1.17997e-11	1.5198e-09	up-regulation
Rpl29	1756.5	1.03227	0.157155	5.62673e-12	8.23967e-10	up-regulation
Rps3	1150.21	1.03095	0.213843	1.49374e-07	4.75046e-06	up-regulation
Mcm7	175.421	1.03053	0.198399	2.20585e-08	9.47047e-07	up-regulation
Rps10	2855.25	1.03015	0.172712	2.68299e-10	2.44809e-08	up-regulation
Prdx4	30.5004	1.02965	0.45302	0.00174306	0.0119737	up-regulation
Mki67	158.927	1.02808	0.224278	4.77446e-07	1.24863e-05	up-regulation
Pin4	174.128	1.02633	0.211836	1.34348e-07	4.43693e-06	up-regulation
Ndufc2	178.005	1.0251	0.19559	1.73109e-08	7.96302e-07	up-regulation
Rfc2	68.8578	1.02365	0.32023	0.000128169	0.00139604	up-regulation
Cfl1	2236.22	1.02323	0.149031	7.45603e-13	1.60056e-10	up-regulation
Nuf2	34.6056	1.02134	0.391006	0.000762699	0.0060827	up-regulation
Rps8	2589.13	1.01993	0.192757	1.30964e-08	6.42595e-07	up-regulation
Rpl18	2634.27	1.01906	0.169185	1.89575e-10	1.80869e-08	up-regulation
2810417H13Rik	147.384	1.0162	0.21016	1.43301e-07	4.64037e-06	up-regulation
Ndufa12	173.543	1.016	0.205472	8.24496e-08	2.83187e-06	up-regulation
2700094K13Rik	171.038	1.01429	0.200088	4.3592e-08	1.62743e-06	up-regulation
Ppih	93.107	1.01414	0.254289	6.83694e-06	0.000119	up-regulation
Uqcrb	260.044	1.01095	0.192035	1.54647e-08	7.37724e-07	up-regulation
Hspa8	1251	1.00896	0.163683	8.0037e-11	8.0853e-09	up-regulation
Eef1a1	5542.05	1.0085	0.184716	5.30238e-09	3.03532e-07	up-regulation
H2afz	1156.99	1.00681	0.144192	3.34726e-13	9.07636e-11	up-regulation
Hmgn5	71.5862	1.00541	0.2818	3.60714e-05	0.000483958	up-regulation
Rps14	6414.79	1.00344	0.201084	5.9795e-08	2.12458e-06	up-regulation
Rpl7a	1931.67	1.00275	0.167928	2.70849e-10	2.44809e-08	up-regulation
Kars	90.5716	0.998725	0.277633	3.23014e-05	0.000441424	up-regulation
Mif	270.494	0.998638	0.182039	4.58418e-09	2.65368e-07	up-regulation
Atp5l	583.943	0.996511	0.15227	7.01721e-12	9.51385e-10	up-regulation
Arhgdib	1033.95	0.996127	0.232272	1.89544e-06	4.00218e-05	up-regulation
Mad2l1	58.8241	0.995461	0.300232	9.04404e-05	0.00106139	up-regulation
Rps11	3251.96	0.992819	0.156433	2.80231e-11	3.4375e-09	up-regulation
2700029M09Rik	83.3693	0.992692	0.277542	3.53254e-05	0.000475187	up-regulation
Cox8a	449.46	0.99242	0.161791	9.9367e-11	9.84497e-09	up-regulation
Vamp8	115.672	0.992114	0.295903	7.81074e-05	0.000942411	up-regulation
Eif3k	361.289	0.991126	0.193269	3.263e-08	1.30318e-06	up-regulation
Cox6b1	726.364	0.990505	0.158699	5.08034e-11	5.56892e-09	up-regulation
Sod1	386.798	0.990356	0.174736	1.66559e-09	1.12909e-07	up-regulation
Tk1	55.5149	0.986984	0.306256	0.000125656	0.00137448	up-regulation
Acot13	78.6243	0.985517	0.28796	6.24473e-05	0.000777122	up-regulation
Mrpl23	134.315	0.983332	0.223727	1.21616e-06	2.7602e-05	up-regulation
Aurka	45.236	0.983293	0.337385	0.000338563	0.00317141	up-regulation
Rpl36al	857.042	0.983132	0.155853	3.30666e-11	3.78575e-09	up-regulation
Sf3b5	137.96	0.982521	0.212022	4.01195e-07	1.07654e-05	up-regulation
Top2a	219.365	0.982297	0.172314	1.4015e-09	9.62738e-08	up-regulation
1810022K09Rik	221.338	0.98194	0.189823	2.6357e-08	1.09509e-06	up-regulation
Rpl30	114.862	0.981625	0.251358	9.98019e-06	0.000161447	up-regulation
Tmem258	397.601	0.979101	0.162698	2.08111e-10	1.94943e-08	up-regulation
Myg1	44.6476	0.978886	0.421363	0.00164837	0.0114453	up-regulation
Pttg1	46.2091	0.977075	0.338147	0.000368069	0.00338623	up-regulation
Rps19	1438.59	0.976764	0.180454	7.17378e-09	3.9625e-07	up-regulation
Gapdh	901.896	0.97325	0.205456	2.43178e-07	7.28403e-06	up-regulation
Cdca3	110.77	0.97121	0.225314	1.82511e-06	3.9179e-05	up-regulation
Ranbp1	196.703	0.970498	0.192901	5.64393e-08	2.01927e-06	up-regulation
Crip1	726.891	0.969669	0.144213	2.19083e-12	3.76238e-10	up-regulation
Pold2	28.6863	0.967991	0.46071	0.00280557	0.0172075	up-regulation
Rfc3	41.9311	0.966898	0.351621	0.000562876	0.00481717	up-regulation
Ndufa1	234.839	0.966406	0.199574	1.46384e-07	4.68428e-06	up-regulation
Plrg1	53.9003	0.966332	0.328268	0.000315302	0.00299823	up-regulation
Myeov2	244.856	0.963783	0.20012	1.68793e-07	5.27321e-06	up-regulation
Tcp1	129.111	0.961788	0.253339	1.58176e-05	0.000245458	up-regulation
Rps27l	323.683	0.961373	0.188131	3.76546e-08	1.45862e-06	up-regulation
Kif20a	24.1761	0.959652	0.47399	0.00336395	0.0197393	up-regulation
Rpl13	2409.7	0.959141	0.181258	1.43065e-08	6.88851e-07	up-regulation
Bola3	71.7744	0.958726	0.284135	7.76881e-05	0.000939552	up-regulation
Rpl36	2888	0.958522	0.162193	4.10621e-10	3.46806e-08	up-regulation
Fdps	55.919	0.954581	0.334313	0.000417429	0.00375322	up-regulation
2010107E04Rik	717.501	0.954541	0.216622	1.19464e-06	2.74768e-05	up-regulation
Ccna2	107.271	0.951638	0.226486	3.03256e-06	5.9861e-05	up-regulation
Atp5g2	415.205	0.949795	0.182568	2.3468e-08	9.99232e-07	up-regulation
Ak6	51.3549	0.949113	0.328545	0.000383787	0.00349389	up-regulation
Mrpl12	87.6186	0.947959	0.296206	0.000141445	0.00150875	up-regulation
Prmt1	117.028	0.947067	0.282232	8.30695e-05	0.000986115	up-regulation
Ebp	27.0313	0.94593	0.483179	0.0038761	0.0221148	up-regulation
Uqcc2	118.453	0.94428	0.270503	5.1678e-05	0.000655625	up-regulation
Mrpl18	157.668	0.944219	0.213205	1.10623e-06	2.57886e-05	up-regulation
Gm10052	489.845	0.940699	0.151547	6.75197e-11	6.95723e-09	up-regulation
Slbp	120.618	0.939753	0.228535	4.52762e-06	8.19161e-05	up-regulation
Naca	953.538	0.938949	0.210193	9.32315e-07	2.25507e-05	up-regulation
Rad51	26.5093	0.935672	0.453344	0.00322643	0.0190689	up-regulation
Rpl3	975.355	0.93525	0.193995	1.73492e-07	5.36496e-06	up-regulation
Ptma	4613.17	0.933978	0.129587	7.55436e-14	2.59467e-11	up-regulation
Rps4x	2662.67	0.933611	0.181121	2.89445e-08	1.16501e-06	up-regulation
Rpl14	874.068	0.933247	0.179757	2.55288e-08	1.0693e-06	up-regulation
Swi5	204.252	0.932972	0.196035	2.34748e-07	7.11423e-06	up-regulation
Anapc15	37.4676	0.93288	0.37745	0.00126079	0.00918752	up-regulation
Bola2	146.102	0.930561	0.236973	9.87869e-06	0.000160552	up-regulation
Rrm2	192.078	0.929692	0.191886	1.54698e-07	4.88959e-06	up-regulation
Ict1	216	0.928499	0.196027	2.6371e-07	7.71952e-06	up-regulation
Zcchc17	51.7604	0.927275	0.343955	0.000692769	0.00562956	up-regulation
Uqcrq	295.621	0.926911	0.18179	4.16927e-08	1.56789e-06	up-regulation
Chchd3	183.814	0.926783	0.211455	1.39205e-06	3.11819e-05	up-regulation
Rps29	5728.98	0.926211	0.157353	5.0711e-10	4.08224e-08	up-regulation
Psmb6	213.765	0.922773	0.22498	4.81114e-06	8.54724e-05	up-regulation
Polr2f	89.3903	0.922772	0.25285	3.00377e-05	0.000416005	up-regulation
Polr2j	163.963	0.922492	0.196363	3.23301e-07	9.1019e-06	up-regulation
Knstrn	31.5075	0.921839	0.424208	0.0026049	0.016265	up-regulation
Mrps22	28.3338	0.921665	0.434544	0.00292732	0.017743	up-regulation
Nifk	45.6182	0.92087	0.362991	0.00107901	0.00802175	up-regulation
Use1	241.898	0.919605	0.256214	3.72492e-05	0.000498461	up-regulation
Eif3h	510.342	0.919289	0.209949	1.43639e-06	3.18977e-05	up-regulation
Eif3i	168.098	0.919205	0.222905	4.41915e-06	8.13124e-05	up-regulation
Rpl38	4746.39	0.91769	0.157418	7.14071e-10	5.33173e-08	up-regulation
Snrpg	941.514	0.916399	0.162137	2.02651e-09	1.35592e-07	up-regulation
Ruvbl1	42.7713	0.916149	0.359126	0.00105343	0.00785536	up-regulation
Rps16	4230.74	0.915479	0.180228	4.74545e-08	1.74632e-06	up-regulation
Aco2	127.137	0.912322	0.248335	2.76238e-05	0.000388846	up-regulation
Fh1	47.4479	0.910658	0.357653	0.00107141	0.00797675	up-regulation
Ldha	331.544	0.908337	0.232472	1.10135e-05	0.000176215	up-regulation
Cdk1	41.4266	0.907401	0.352714	0.00101417	0.00762775	up-regulation
Ndufa9	134.207	0.906496	0.243186	2.26878e-05	0.000333014	up-regulation
Rpl10	1598.79	0.905577	0.142912	3.19391e-11	3.73978e-09	up-regulation
Psmd14	83.7246	0.905356	0.25697	4.96284e-05	0.000631322	up-regulation
Rps25	1597.71	0.903474	0.139694	1.35725e-11	1.70551e-09	up-regulation
Mrpl20	133.886	0.90252	0.21782	4.20189e-06	7.75919e-05	up-regulation
Rpl21	739.535	0.901749	0.152184	4.10004e-10	3.46806e-08	up-regulation
Rpl27	1408.43	0.901387	0.171016	1.75771e-08	8.0139e-07	up-regulation
Ppib	91.7057	0.900091	0.257504	5.52326e-05	0.000697447	up-regulation
Sdf4	113.741	0.900044	0.284666	0.000173925	0.00179932	up-regulation
Psmc2	76.657	0.899587	0.284289	0.000174393	0.00180055	up-regulation
Rnaseh2b	46.9178	0.899095	0.34373	0.000912712	0.0069984	up-regulation
Cks2	181.168	0.897892	0.241593	2.39817e-05	0.00035001	up-regulation
Ppia	3985.23	0.897885	0.12126	1.80298e-14	6.63498e-12	up-regulation
Cct5	241.99	0.897576	0.202895	1.21401e-06	2.7602e-05	up-regulation
Lsm5	183.076	0.896488	0.215909	4.07411e-06	7.57755e-05	up-regulation
Psmb5	166.991	0.895392	0.243814	2.85028e-05	0.000399039	up-regulation
Rpl32	3605.35	0.895189	0.149498	2.86286e-10	2.54301e-08	up-regulation
Gm12338	23.8582	0.892696	0.500904	0.00591378	0.031249	up-regulation
Rpl12	2796.05	0.890286	0.153973	9.90314e-10	7.11373e-08	up-regulation
Depdc1b	18.2111	0.888862	0.564996	0.00828549	0.0405383	up-regulation
Pole3	57.914	0.888851	0.329713	0.000741017	0.0059611	up-regulation
Psmc4	168.732	0.888786	0.200671	1.21014e-06	2.7602e-05	up-regulation
Fignl1	26.5121	0.885761	0.452126	0.00435876	0.0243561	up-regulation
Syce2	29.9758	0.885694	0.426173	0.00342371	0.0200015	up-regulation
Tuba1b	409.282	0.88499	0.157549	2.59123e-09	1.68988e-07	up-regulation
Apoo	26.5055	0.884374	0.452851	0.00442268	0.0246617	up-regulation
Psat1	30.9966	0.883317	0.423379	0.00337578	0.0197862	up-regulation
Rpl24	1601.6	0.881425	0.15943	4.36803e-09	2.56451e-07	up-regulation
l7Rn6	59.0482	0.881246	0.320338	0.00064414	0.00533539	up-regulation
Eef1b2	315.151	0.879021	0.205632	2.44848e-06	4.98778e-05	up-regulation
Rpl35a	2913.44	0.875115	0.16248	9.86137e-09	5.1319e-07	up-regulation
N6amt2	33.8337	0.875016	0.404755	0.00291491	0.0177095	up-regulation
Mrpl13	92.5327	0.874542	0.252192	6.39858e-05	0.000786718	up-regulation
Rps6	1261.53	0.873197	0.161481	8.72179e-09	4.63244e-07	up-regulation
Psma7	219.113	0.872501	0.203976	2.45904e-06	4.98778e-05	up-regulation
Nop58	78.1192	0.868801	0.264915	0.000125633	0.00137448	up-regulation
Snrnp35	19.5668	0.86834	0.596348	0.00990571	0.0462686	up-regulation
Ndufa7	204.965	0.867543	0.189702	6.42677e-07	1.63107e-05	up-regulation
Psmb3	330.954	0.866821	0.164309	1.82395e-08	8.24299e-07	up-regulation
Ndufa5	117.337	0.86549	0.243271	4.6652e-05	0.000602384	up-regulation
Nsa2	150.697	0.86393	0.233092	2.65843e-05	0.00038045	up-regulation
Fen1	61.0461	0.861826	0.316995	0.000732603	0.00590668	up-regulation
Tcf19	53.2375	0.86135	0.312204	0.000658027	0.00540694	up-regulation
Ndufv2	108.204	0.860274	0.258279	0.000106206	0.00120738	up-regulation
Paics	94.2582	0.859349	0.261667	0.00012536	0.00137448	up-regulation
Rpl37a	2462	0.85721	0.153682	3.43985e-09	2.16123e-07	up-regulation
Hprt	106.679	0.855518	0.236933	3.91173e-05	0.000516749	up-regulation
Rps24	2404.9	0.855134	0.167583	4.71524e-08	1.74632e-06	up-regulation
Kif4	23.3763	0.85196	0.491898	0.00700028	0.0355325	up-regulation
Nudt5	36.0007	0.851196	0.395351	0.00311399	0.0185472	up-regulation
Rpl27a	1232.23	0.851011	0.161278	1.8694e-08	8.3749e-07	up-regulation
Rpl17	2442.9	0.84968	0.146744	1.06941e-09	7.54739e-08	up-regulation
Prim1	58.8464	0.849414	0.303016	0.000591243	0.00501	up-regulation
Rpl13a	3583.95	0.849344	0.183297	4.9608e-07	1.28432e-05	up-regulation
Vdac1	226.141	0.849186	0.179969	3.31087e-07	9.22031e-06	up-regulation
Calm1	172.449	0.849001	0.215244	1.06244e-05	0.000170519	up-regulation
Sars	42.0045	0.848944	0.431778	0.00453554	0.0252073	up-regulation
Fam64a	31.4686	0.848083	0.413549	0.00390924	0.02223	up-regulation
Tssc1	29.0241	0.847734	0.464791	0.00598609	0.0315987	up-regulation
2410015M20Rik	106.16	0.847442	0.259562	0.000136581	0.00146903	up-regulation
Uxt	27.3566	0.846454	0.463947	0.00601989	0.0316798	up-regulation
Rps12	3544.65	0.846314	0.168579	7.59059e-08	2.62461e-06	up-regulation
Rps17	4539.15	0.84625	0.143666	5.58848e-10	4.42952e-08	up-regulation
Mrpl14	72.79	0.846228	0.297505	0.000524261	0.00456249	up-regulation
Cct8	160.804	0.84615	0.222083	1.83437e-05	0.000278782	up-regulation
Trat1	170.093	0.845802	0.192889	1.60222e-06	3.52763e-05	up-regulation
Dntt	1688.57	0.844124	0.155176	7.79792e-09	4.18488e-07	up-regulation
Mrps28	55.2184	0.842511	0.328308	0.00115915	0.00853137	up-regulation
Rpl8	2301.44	0.841972	0.188147	1.07645e-06	2.54398e-05	up-regulation
Edf1	417.05	0.841687	0.194097	1.99263e-06	4.17317e-05	up-regulation
Cks1b	109.601	0.84107	0.227505	2.90236e-05	0.000404819	up-regulation
Rps27rt	9421.54	0.840816	0.158669	1.68887e-08	7.8388e-07	up-regulation
Commd1	93.7091	0.83925	0.25491	0.000126887	0.001385	up-regulation
Pbk	60.4898	0.836527	0.301148	0.000654196	0.0053987	up-regulation
Atp5c1	300.843	0.835962	0.181179	5.60259e-07	1.43605e-05	up-regulation
Tomm7	119.82	0.835796	0.244002	7.99377e-05	0.000957765	up-regulation
Cdc45	32.6567	0.835649	0.397931	0.00362365	0.0209295	up-regulation
Lsm7	189.423	0.833778	0.19946	4.05518e-06	7.56967e-05	up-regulation
Usmg5	965.064	0.833735	0.198814	3.7376e-06	7.02778e-05	up-regulation
Vdac3	107.003	0.833447	0.246528	9.42e-05	0.00109553	up-regulation
Siva1	60.343	0.833328	0.298258	0.000628806	0.00525911	up-regulation
Prc1	53.5402	0.830982	0.311251	0.000900113	0.00692147	up-regulation
Rpl36a	1334.72	0.8309	0.167299	1.00021e-07	3.3902e-06	up-regulation
Rps23	2674.33	0.830428	0.160884	3.59788e-08	1.41498e-06	up-regulation
Chaf1b	25.8791	0.829642	0.488056	0.00768698	0.0382641	up-regulation
Timm50	48.3211	0.829412	0.397375	0.00370747	0.0213179	up-regulation
Eif3l	128.99	0.82834	0.237019	6.31181e-05	0.000780073	up-regulation
Psmb9	60.3992	0.827144	0.306205	0.000827646	0.00647046	up-regulation
Rpl34-ps1	3487.26	0.826413	0.15351	1.11493e-08	5.63148e-07	up-regulation
Phgdh	99.4751	0.826126	0.290559	0.000544926	0.0047105	up-regulation
Hspb11	109.116	0.825552	0.234282	5.73435e-05	0.000722332	up-regulation
Ndufb9	189.839	0.824531	0.194197	3.10255e-06	6.10089e-05	up-regulation
Taldo1	205.964	0.822809	0.191918	2.5962e-06	5.22484e-05	up-regulation
Psmc3	206.688	0.822512	0.211773	1.42809e-05	0.000223633	up-regulation
Hells	23.5351	0.821847	0.48234	0.00783489	0.0388082	up-regulation
Magoh	228.198	0.821096	0.180409	7.7818e-07	1.9368e-05	up-regulation
Rpa3	144.051	0.819861	0.225456	3.79528e-05	0.000502655	up-regulation
Cfdp1	115.524	0.819352	0.24261	9.80397e-05	0.00112878	up-regulation
Pfdn1	46.4349	0.819251	0.345277	0.0020019	0.013393	up-regulation
Uchl5	57.561	0.817339	0.323433	0.00135493	0.00973587	up-regulation
Psmb2	149.765	0.817106	0.20583	1.02326e-05	0.000164745	up-regulation
Rpa2	50.4172	0.816631	0.320618	0.00129458	0.00936752	up-regulation
Gpx1	150.895	0.816531	0.229691	5.17933e-05	0.000655625	up-regulation
Pfdn5	394.44	0.815813	0.170051	2.36976e-07	7.13978e-06	up-regulation
Tbcb	55.9324	0.815177	0.341029	0.00192286	0.0130007	up-regulation
Rps2	1242.22	0.814804	0.18682	1.87596e-06	3.99379e-05	up-regulation
Ect2	31.482	0.81428	0.407628	0.00469008	0.0259263	up-regulation
Fcf1	128.893	0.813869	0.219601	2.95017e-05	0.000409684	up-regulation
Cstb	79.9437	0.812783	0.256008	0.000200028	0.00202348	up-regulation
Coa6	44.4458	0.812023	0.354298	0.00247011	0.0156724	up-regulation
Gpx4	316.539	0.810335	0.224949	4.34123e-05	0.000566229	up-regulation
Rpl6	1355.85	0.809689	0.157063	3.8644e-08	1.48578e-06	up-regulation
Uqcr10	472.313	0.80758	0.180113	1.09335e-06	2.57212e-05	up-regulation
Rpl31	1276.69	0.806527	0.152583	1.92739e-08	8.48712e-07	up-regulation
Gm15772	3506.05	0.805487	0.151381	1.59864e-08	7.55615e-07	up-regulation
Atp5b	649.367	0.804811	0.172735	4.81873e-07	1.25384e-05	up-regulation
Mrpl30	189.35	0.804252	0.189139	3.14052e-06	6.15207e-05	up-regulation
Eif3c	145.967	0.803026	0.235669	9.10868e-05	0.00106654	up-regulation
Smc2	41.6119	0.800619	0.349967	0.00256994	0.016161	up-regulation
Tma7	429.751	0.800572	0.151747	2.06786e-08	8.95262e-07	up-regulation
Nedd8	366.314	0.80022	0.167498	2.72432e-07	7.84118e-06	up-regulation
Rpp30	28.0125	0.800187	0.432238	0.00640038	0.0332742	up-regulation
Utp3	97.5923	0.80009	0.25659	0.000246152	0.00241557	up-regulation
Mrps36	72.6312	0.800068	0.272202	0.000436086	0.00389174	up-regulation
Samm50	85.5026	0.799076	0.290608	0.000761806	0.0060827	up-regulation
D8Ertd738e	347.638	0.798967	0.172663	5.65674e-07	1.44275e-05	up-regulation
Ndufb4	227.432	0.798024	0.181636	1.69232e-06	3.65167e-05	up-regulation
Ssr2	128.658	0.797908	0.23437	9.31262e-05	0.00108549	up-regulation
Rps27a	2100.74	0.797552	0.16825	3.43598e-07	9.41604e-06	up-regulation
Ncl	137.8	0.797093	0.23441	9.45327e-05	0.00109692	up-regulation
Kif2c	25.1973	0.796078	0.461984	0.00805257	0.0395867	up-regulation
Txn1	422.611	0.796073	0.168668	3.64267e-07	9.87738e-06	up-regulation
Xrcc4	32.6645	0.796071	0.397971	0.00486284	0.0266809	up-regulation
Snrpf	165.745	0.796048	0.197983	8.64105e-06	0.000143609	up-regulation
Lgals9	259.933	0.795462	0.166709	2.83859e-07	8.12468e-06	up-regulation
Aatf	21.0467	0.794314	0.522233	0.0108879	0.0497731	up-regulation
Cisd1	33.7931	0.793399	0.406037	0.00534435	0.0287412	up-regulation
Eif2s1	44.9473	0.792034	0.346908	0.00263983	0.0164058	up-regulation
Clic1	490.777	0.789824	0.155095	5.56353e-08	2.00443e-06	up-regulation
Ndufv1	77.3647	0.787666	0.310198	0.00139416	0.00998989	up-regulation
Ech1	88.9876	0.78537	0.263794	0.000398756	0.00361053	up-regulation
Rps13	2089.98	0.785218	0.143217	6.78598e-09	3.80015e-07	up-regulation
Ppp1r11	42.3217	0.784503	0.373395	0.00402949	0.0228571	up-regulation
Psmc1	154.876	0.784245	0.206785	2.23829e-05	0.000329477	up-regulation
Atp5j	332.786	0.783927	0.19509	8.91474e-06	0.000147681	up-regulation
Slc25a5	681.241	0.783808	0.150016	2.80477e-08	1.1482e-06	up-regulation
Dynlrb1	361.023	0.783545	0.158712	1.27006e-07	4.26242e-06	up-regulation
Atpif1	72.1521	0.783535	0.272755	0.000553773	0.00477097	up-regulation
Dbi	121.987	0.783225	0.244017	0.00018853	0.00193103	up-regulation
Nsmce1	112.526	0.782579	0.236555	0.000135233	0.00145757	up-regulation
Ncapg2	22.7028	0.781097	0.487324	0.0100721	0.0468332	up-regulation
Rars	41.4685	0.781008	0.359295	0.00348278	0.0202749	up-regulation
Akr1a1	279.107	0.780929	0.180676	2.40752e-06	4.96141e-05	up-regulation
Tbca	349.954	0.778914	0.19398	9.12068e-06	0.000150608	up-regulation
Ndufv3	296.578	0.778884	0.172427	9.94626e-07	2.3834e-05	up-regulation
Sarnp	194.984	0.77817	0.192761	8.38522e-06	0.000140719	up-regulation
Gins4	48.1142	0.777468	0.343197	0.00284374	0.0173589	up-regulation
Nasp	97.0902	0.77587	0.243251	0.000205902	0.00206383	up-regulation
Ccng1	47.2862	0.775184	0.330026	0.00235212	0.0151701	up-regulation
Lsm8	113.769	0.774928	0.229106	0.000106269	0.00120738	up-regulation
Fabp5	42.926	0.774574	0.362211	0.00381622	0.0218215	up-regulation
Prim2	38.4773	0.7736	0.36784	0.00414111	0.0233149	up-regulation
Cdc5l	77.6922	0.77347	0.272944	0.000634493	0.00528949	up-regulation
1110038B12Rik	68.1636	0.773387	0.280454	0.000796482	0.00626484	up-regulation
Nsmce2	52.4135	0.771623	0.318696	0.00198153	0.0133043	up-regulation
Cd8b1	1760.86	0.770687	0.162755	3.55858e-07	9.70043e-06	up-regulation
Dpy30	112.606	0.770205	0.229673	0.000118938	0.00132274	up-regulation
Arl6ip1	339.677	0.770183	0.168596	7.96824e-07	1.97367e-05	up-regulation
Cox7a2	269.998	0.769951	0.183981	4.53146e-06	8.19161e-05	up-regulation
Mrps21	266.677	0.769559	0.184081	4.62418e-06	8.33e-05	up-regulation
Cox17	241.771	0.769355	0.204642	2.62506e-05	0.000376722	up-regulation
Hmgb1	1138.93	0.769205	0.117539	1.0524e-11	1.39024e-09	up-regulation
1810009A15Rik	69.8547	0.767625	0.276917	0.000773569	0.00615035	up-regulation
Cct6a	113.035	0.766264	0.232713	0.000148044	0.00155658	up-regulation
Ckap5	42.9655	0.765361	0.346757	0.0033577	0.0197251	up-regulation
Rpf1	71.5218	0.765345	0.269585	0.000638924	0.00530925	up-regulation
Timm8b	122.564	0.764136	0.235549	0.00017554	0.00180515	up-regulation
Shfm1	618.119	0.763219	0.172338	1.54674e-06	3.42009e-05	up-regulation
Hint1	241.375	0.762434	0.182783	4.91616e-06	8.7038e-05	up-regulation
Hypk	250.125	0.762162	0.200149	2.2026e-05	0.000327025	up-regulation
Hmox2	86.6559	0.762079	0.263098	0.000539535	0.00467674	up-regulation
Ncaph2	79.8909	0.761486	0.293211	0.00127279	0.00924879	up-regulation
Cenpp	25.363	0.760687	0.459692	0.00979308	0.0459994	up-regulation
Nmt1	77.5363	0.760153	0.281808	0.000970033	0.00733863	up-regulation
Ddx47	113.732	0.758035	0.23611	0.000199462	0.00202289	up-regulation
Sra1	67.4127	0.75764	0.320399	0.00234029	0.0151282	up-regulation
Rpl37	451.582	0.75668	0.158254	2.93818e-07	8.36325e-06	up-regulation
Cox19	51.609	0.756542	0.318783	0.00231614	0.0150476	up-regulation
Sumo1	192.084	0.756077	0.206413	3.93308e-05	0.000518241	up-regulation
Ndufa13	117.51	0.754663	0.250782	0.000386252	0.00350965	up-regulation
Bub3	115.669	0.754501	0.217404	8.14325e-05	0.000968915	up-regulation
Bccip	63.5703	0.754455	0.309158	0.00195938	0.0131957	up-regulation
Banf1	196.392	0.75243	0.197367	2.21906e-05	0.000327582	up-regulation
Sdhb	168.071	0.750956	0.221748	0.000110219	0.00124256	up-regulation
Mrpl21	33.8372	0.750598	0.410618	0.00750535	0.0374323	up-regulation
Zbtb8os	56.56	0.748852	0.307954	0.00203907	0.0135203	up-regulation
Rtfdc1	116.59	0.748643	0.258162	0.000548979	0.00473759	up-regulation
Rpl7	2807.43	0.746831	0.16012	5.27893e-07	1.35985e-05	up-regulation
Rpl39	2461.75	0.746634	0.172163	2.44129e-06	4.98778e-05	up-regulation
Dynll1	125.119	0.74587	0.217324	9.52098e-05	0.00110229	up-regulation
Mbnl1	223.646	0.744413	0.173334	2.96586e-06	5.89966e-05	up-regulation
Lsm3	147.82	0.744316	0.202225	3.79503e-05	0.000502655	up-regulation
Elof1	54.5939	0.743698	0.311988	0.00233121	0.0150888	up-regulation
Polr2k	129.449	0.742538	0.255085	0.000539097	0.00467674	up-regulation
Snrpb2	112.502	0.742461	0.224031	0.000145984	0.00154437	up-regulation
Hn1	302.081	0.742211	0.182562	8.03346e-06	0.000137048	up-regulation
Cdkn2c	65.8551	0.741839	0.281057	0.00120015	0.00882051	up-regulation
Taf12	54.5951	0.741803	0.313664	0.00245022	0.0156468	up-regulation
Rps21	3588.38	0.741774	0.173516	3.25118e-06	6.29703e-05	up-regulation
Metrn	40.5186	0.740835	0.394112	0.00697729	0.0354857	up-regulation
Uqcrc2	153.724	0.740749	0.21279	8.05922e-05	0.000962189	up-regulation
Sumo2	567.069	0.738334	0.142116	3.68124e-08	1.4368e-06	up-regulation
Ndufc1	134.435	0.738324	0.245289	0.000400812	0.00362278	up-regulation
Rbmxl1	91.2992	0.737475	0.243703	0.000383839	0.00349389	up-regulation
Nme2	179.788	0.736858	0.230292	0.000216578	0.00215824	up-regulation
Hsd17b10	98.9842	0.736735	0.272816	0.0010157	0.00762809	up-regulation
Cops6	124.78	0.736596	0.327188	0.00320348	0.0189923	up-regulation
Tipin	79.0995	0.73614	0.265121	0.000822681	0.00644142	up-regulation
Fkbp3	111.762	0.73542	0.23718	0.000302845	0.00291637	up-regulation
Timm23	170.702	0.734552	0.214146	9.81548e-05	0.00112878	up-regulation
Zfp207	152.033	0.734293	0.196116	3.056e-05	0.000420976	up-regulation
Mad2l1bp	40.3326	0.733446	0.365954	0.00561866	0.0299662	up-regulation
Shcbp1	28.3341	0.733346	0.432066	0.0098484	0.0461499	up-regulation
Sec61g	123.364	0.731542	0.238311	0.000337578	0.00316794	up-regulation
Gmnn	83.3659	0.731226	0.284029	0.00146137	0.0104136	up-regulation
Smim11	100.997	0.731127	0.245216	0.00044793	0.00396518	up-regulation
Tyms	35.1696	0.730893	0.386011	0.007038	0.0356576	up-regulation
Btf3	811.036	0.730772	0.158554	7.17159e-07	1.79359e-05	up-regulation
Mcm4	55.0931	0.730155	0.304587	0.00233127	0.0150888	up-regulation
Mrpl32	89.5975	0.730009	0.243857	0.000433584	0.00388491	up-regulation
Rpl4	1633.88	0.729988	0.179734	8.37743e-06	0.000140719	up-regulation
Sec62	71.5948	0.729479	0.322823	0.00322751	0.0190689	up-regulation
Bsg	163.695	0.729369	0.260843	0.000782347	0.00619148	up-regulation
Rps18	2835.71	0.729176	0.161053	1.06318e-06	2.52419e-05	up-regulation
Hat1	68.3315	0.728492	0.280086	0.00137847	0.0098912	up-regulation
Hadha	75.7177	0.728332	0.28659	0.0016081	0.0112262	up-regulation
Nudcd2	35.9939	0.72811	0.378281	0.00668595	0.034446	up-regulation
Cops3	72.8531	0.728047	0.271393	0.00109887	0.00813413	up-regulation
Ddt	57.2369	0.728024	0.295939	0.00200427	0.013393	up-regulation
Asf1b	51.4078	0.727674	0.31548	0.00293327	0.0177582	up-regulation
D17H6S56E-5	74.2338	0.727609	0.301187	0.00222656	0.0145944	up-regulation
Sec13	96.0643	0.726506	0.244104	0.000461146	0.0040682	up-regulation
Rps3a1	3066.17	0.72354	0.156509	6.84247e-07	1.72806e-05	up-regulation
Selplg	180.962	0.723472	0.242118	0.000444218	0.00394588	up-regulation
Mrpl52	174.886	0.723083	0.195581	3.7472e-05	0.000500144	up-regulation
Psma5	109.675	0.722201	0.236114	0.000358721	0.00332398	up-regulation
Eif2s2	78.0363	0.722036	0.27563	0.00132598	0.00954114	up-regulation
Myl6	928.884	0.721518	0.157242	8.08608e-07	1.99328e-05	up-regulation
Mdh2	222.347	0.720625	0.181431	1.25408e-05	0.000198801	up-regulation
Psma6	302.153	0.718826	0.201551	6.1791e-05	0.000772333	up-regulation
Pdlim1	100.767	0.718485	0.240036	0.000446013	0.00395501	up-regulation
Naa38	51.4641	0.718102	0.346116	0.00504236	0.0274611	up-regulation
Ndufab1	60.2264	0.716317	0.292496	0.0021236	0.0140266	up-regulation
Sh3bgrl3	551.44	0.714863	0.14556	1.68882e-07	5.27321e-06	up-regulation
Uqcrh	835.979	0.713277	0.149289	3.29878e-07	9.22031e-06	up-regulation
Calm2	513.216	0.713274	0.140461	7.15714e-08	2.50841e-06	up-regulation
Pgk1	182.357	0.712186	0.218805	0.000191368	0.00195233	up-regulation
Cox6c	659.553	0.711822	0.189392	3.01945e-05	0.000417056	up-regulation
Rps20	2903.77	0.710788	0.156977	1.1042e-06	2.57886e-05	up-regulation
Rplp1	4599.09	0.710776	0.161486	1.98523e-06	4.17317e-05	up-regulation
Fkbp2	88.1023	0.710599	0.263049	0.00108765	0.00807432	up-regulation
Pmpcb	42.1576	0.710265	0.352647	0.00587474	0.0311385	up-regulation
Sf3a3	89.3098	0.709894	0.257474	0.000930046	0.00710919	up-regulation
Sec61b	277.837	0.709741	0.195132	4.84849e-05	0.00062079	up-regulation
Smc1a	104.267	0.708665	0.232191	0.000379643	0.00346795	up-regulation
Cetn3	93.716	0.708431	0.251286	0.000778227	0.00617785	up-regulation
Ndufa10	66.7735	0.707596	0.311603	0.00334516	0.0196738	up-regulation
Itm2b	420.391	0.707026	0.167507	4.48282e-06	8.1899e-05	up-regulation
Commd3	103.298	0.706618	0.245894	0.000663343	0.00541607	up-regulation
Dpm3	101.028	0.705696	0.236751	0.000479878	0.00422621	up-regulation
Tpm3	312.447	0.705094	0.233228	0.000415987	0.00374679	up-regulation
Pdcd5	205.178	0.704394	0.179961	1.65689e-05	0.000254814	up-regulation
Dars	83.4877	0.703782	0.258424	0.0010422	0.00781571	up-regulation
Rpl5	809.685	0.703032	0.171417	7.57776e-06	0.000130571	up-regulation
Gm12191	2700.42	0.702564	0.164034	3.45968e-06	6.67575e-05	up-regulation
Psma2	291.296	0.699812	0.172575	9.32236e-06	0.000153447	up-regulation
Snrnp27	82.1755	0.699123	0.251463	0.000896368	0.00690297	up-regulation
Bcap31	155.039	0.698385	0.210452	0.000159478	0.00165985	up-regulation
Chmp2a	151.679	0.697979	0.234817	0.000499997	0.00438839	up-regulation
Tnpo3	53.3277	0.697977	0.358388	0.00689236	0.0351927	up-regulation
Nutf2-ps1	116.204	0.697072	0.219074	0.000255842	0.00249639	up-regulation
Cd3d	604.656	0.694862	0.175827	1.44188e-05	0.000225108	up-regulation
Rpl9	1865.69	0.694061	0.151255	8.75169e-07	2.14708e-05	up-regulation
Rbbp7	99.6285	0.69392	0.236713	0.000576524	0.00490141	up-regulation
Ube2l3	98.9607	0.693772	0.243754	0.000742705	0.0059611	up-regulation
Vps36	61.0849	0.693391	0.292098	0.00272834	0.0168139	up-regulation
Scnm1	61.2559	0.693055	0.298987	0.00312571	0.0185955	up-regulation
Cdc42	244.488	0.692118	0.185174	3.46043e-05	0.00046793	up-regulation
Gm6793	1102.41	0.69185	0.158828	2.5501e-06	5.15219e-05	up-regulation
Mcm3	70.051	0.69142	0.276992	0.00200983	0.0134128	up-regulation
Phb	47.9745	0.691108	0.344397	0.00627898	0.0328086	up-regulation
Pxmp4	43.6601	0.690381	0.347054	0.0065333	0.0337948	up-regulation
Srsf3	305.317	0.690235	0.170089	9.43662e-06	0.000154833	up-regulation
Rpl15	650.399	0.689305	0.160074	3.21747e-06	6.27894e-05	up-regulation
Cox7b	140.344	0.689296	0.222804	0.000348413	0.00324012	up-regulation
Nhp2l1	164.686	0.687979	0.188382	4.86799e-05	0.00062079	up-regulation
Mcm2	74.89	0.687002	0.27028	0.00180026	0.0122847	up-regulation
Rpl34	99.2115	0.686947	0.29327	0.00297879	0.0179915	up-regulation
Manf	64.5316	0.686798	0.286272	0.0026077	0.016265	up-regulation
Cox20	175.327	0.686599	0.210931	0.000204791	0.00205669	up-regulation
Pes1	37.5211	0.686417	0.384594	0.00969409	0.0457119	up-regulation
Cops4	54.4556	0.686195	0.318134	0.0046289	0.0256707	up-regulation
Mrpl33	208.017	0.683906	0.210285	0.000207987	0.00207842	up-regulation
Arpc3	460.706	0.683148	0.150803	1.1716e-06	2.70677e-05	up-regulation
Ost4	147.983	0.682885	0.21795	0.000311468	0.0029756	up-regulation
Pomp	254.484	0.682097	0.180929	3.11611e-05	0.000426973	up-regulation
Kif11	71.3532	0.68195	0.26677	0.00176013	0.0120588	up-regulation
Psma1	144.435	0.681043	0.202915	0.000146612	0.00154766	up-regulation
Trappc1	60.2557	0.679854	0.291019	0.00311111	0.0185472	up-regulation
Utp11l	59.9239	0.678638	0.297388	0.00354773	0.020537	up-regulation
Tkt	66.3261	0.678129	0.38176	0.00995312	0.0463639	up-regulation
Mdh1	161.198	0.676619	0.206944	0.000200306	0.00202348	up-regulation
Rpl23	1214.98	0.676363	0.168398	1.16293e-05	0.000184921	up-regulation
Idh3g	101.616	0.675791	0.236037	0.000745827	0.0059759	up-regulation
Psmd7	62.0968	0.675508	0.293541	0.00342556	0.0200015	up-regulation
Nudt1	45.1469	0.67468	0.339164	0.00684311	0.0350106	up-regulation
Ndufs7	83.0449	0.673714	0.261716	0.00171198	0.0118074	up-regulation
Ndufa4	398.537	0.672534	0.199157	0.000139034	0.00148919	up-regulation
Tubb5	671.25	0.670175	0.158036	4.53006e-06	8.19161e-05	up-regulation
Atp6v0c	225.305	0.669849	0.207721	0.000236962	0.00233428	up-regulation
Tomm22	180.839	0.669275	0.193713	0.000106396	0.00120738	up-regulation
Tspo	178.449	0.66818	0.193067	0.000104854	0.00119779	up-regulation
Psma4	136.94	0.667693	0.215544	0.00036498	0.0033695	up-regulation
Slc29a1	72.7135	0.667174	0.264215	0.00199401	0.0133591	up-regulation
Eif6	78.9464	0.665225	0.339066	0.00735714	0.0367643	up-regulation
Polr2i	63.0701	0.663953	0.288435	0.00353551	0.0205123	up-regulation
Ndufa2	249.778	0.66294	0.1873	7.91863e-05	0.000950973	up-regulation
Sit1	185.62	0.662284	0.235942	0.000912834	0.0069984	up-regulation
Wbp5	64.3841	0.661834	0.287322	0.00354325	0.0205341	up-regulation
Etfa	60.2363	0.661316	0.307346	0.00503712	0.0274611	up-regulation
Eif3e	311.13	0.659548	0.178849	4.56308e-05	0.000590679	up-regulation
Prpf38a	57.0964	0.659434	0.29634	0.00429284	0.0240399	up-regulation
Mrpl34	96.5703	0.657953	0.243392	0.00124611	0.00909341	up-regulation
Prdx2	305.792	0.656894	0.178024	4.55541e-05	0.000590679	up-regulation
Tmem256	63.7884	0.656639	0.303621	0.00497771	0.0272241	up-regulation
Bloc1s1	178.383	0.655929	0.199685	0.000200703	0.00202352	up-regulation
Syf2	176.965	0.655345	0.214875	0.000439411	0.00390992	up-regulation
Stip1	124.814	0.654821	0.262785	0.00223926	0.0146405	up-regulation
Snrpe	598.091	0.653479	0.177818	4.86503e-05	0.00062079	up-regulation
Atp5e	596.071	0.652047	0.173048	3.39813e-05	0.00046193	up-regulation
Atxn10	79.7251	0.651201	0.26779	0.00265642	0.016489	up-regulation
Ndufb3	200.988	0.650164	0.208917	0.000364948	0.0033695	up-regulation
Cct3	140.78	0.649977	0.202961	0.000271375	0.00263797	up-regulation
Psmd8	198.731	0.649355	0.202292	0.000264034	0.00257146	up-regulation
Gnb2l1	1379.89	0.64934	0.182366	7.5731e-05	0.000918391	up-regulation
Gtf3c6	45.6368	0.649244	0.338387	0.00850696	0.0413081	up-regulation
Psmb4	265.663	0.646795	0.188725	0.000124706	0.00137448	up-regulation
Cox5a	180.091	0.646033	0.19564	0.000194876	0.0019842	up-regulation
Aimp1	94.1444	0.644556	0.253906	0.00204988	0.0135745	up-regulation
Gngt2	118.312	0.644421	0.252716	0.00198325	0.0133043	up-regulation
Psenen	179.029	0.643557	0.187506	0.000123979	0.00137364	up-regulation
Nsfl1c	86.2113	0.642964	0.263851	0.00268712	0.0166195	up-regulation
Mrpl36	49.2767	0.640632	0.318791	0.00730249	0.036669	up-regulation
Ndufb2	109.56	0.640329	0.255686	0.00227327	0.0148252	up-regulation
Pih1d1	52.3324	0.639073	0.347461	0.0101598	0.0471135	up-regulation
Cnpy2	60.9121	0.637451	0.301641	0.00590528	0.0312362	up-regulation
Rpl22	221.58	0.634808	0.188244	0.000157169	0.00164581	up-regulation
Ahsa1	97.9853	0.633916	0.233495	0.00130146	0.00940412	up-regulation
Rpl11	3340.11	0.633719	0.141242	1.66903e-06	3.64358e-05	up-regulation
Rpn2	71.9275	0.633719	0.285593	0.00470367	0.0259735	up-regulation
Nucks1	94.9859	0.633716	0.238382	0.00152809	0.0107404	up-regulation
Rtcb	81.8912	0.632961	0.267941	0.00334207	0.0196738	up-regulation
Aurkaip1	69.2467	0.632258	0.274614	0.0038925	0.0221779	up-regulation
Ada	61.6265	0.632129	0.298037	0.00590061	0.0312362	up-regulation
Atp5f1	229.65	0.631591	0.187276	0.000158509	0.00165311	up-regulation
Zmat5	49.4597	0.629275	0.315782	0.00783951	0.0388082	up-regulation
Nop10	114.953	0.628895	0.245668	0.00202799	0.0134815	up-regulation
Exosc10	50.4873	0.627859	0.320621	0.00843075	0.0410407	up-regulation
Hax1	49.9471	0.626655	0.318926	0.00835969	0.0408211	up-regulation
Trim59	59.4057	0.626583	0.28979	0.00550068	0.0293674	up-regulation
Xrcc6	327.484	0.626056	0.172763	6.39823e-05	0.000786718	up-regulation
Yipf1	49.8212	0.624453	0.33437	0.0101464	0.0470939	up-regulation
Tufm	70.786	0.623689	0.301963	0.00681964	0.0349252	up-regulation
Cript	75.7108	0.623683	0.269705	0.00389577	0.0221779	up-regulation
Grcc10	288.293	0.620411	0.211481	0.00070192	0.00567707	up-regulation
Tsta3	49.8311	0.620206	0.337868	0.0109128	0.0497989	up-regulation
Mrps15	47.6634	0.619781	0.326086	0.00969781	0.0457119	up-regulation
Pef1	47.9802	0.618725	0.320631	0.00920393	0.0439215	up-regulation
Eif3a	115.784	0.616888	0.225076	0.00127205	0.00924879	up-regulation
AI662270	143.006	0.616829	0.20598	0.000588739	0.00499701	up-regulation
Vdac2	127.375	0.615363	0.216209	0.000935184	0.00712732	up-regulation
Ndufb10	245.406	0.614438	0.206815	0.000637962	0.00530925	up-regulation
Ndufs4	89.7792	0.613261	0.25369	0.0031012	0.0185353	up-regulation
Ndufb11	211.952	0.611523	0.181123	0.000166199	0.00172285	up-regulation
Dnajc2	59.82	0.611102	0.317226	0.00946212	0.0448471	up-regulation
Ostc	119.581	0.610545	0.227149	0.00150815	0.0106584	up-regulation
Eno1	228.228	0.610426	0.218714	0.00111376	0.00822074	up-regulation
Immp1l	55.256	0.608279	0.305372	0.00841959	0.0410385	up-regulation
Rps7	1550.59	0.607899	0.142426	4.70923e-06	8.42428e-05	up-regulation
Snrpa1	66.7449	0.606817	0.275106	0.00530665	0.0286281	up-regulation
Cd8a	890.538	0.606785	0.13098	8.84867e-07	2.16059e-05	up-regulation
Arl1	49.9673	0.60645	0.316495	0.00986433	0.046159	up-regulation
Gpi1	122.545	0.605379	0.283813	0.00623083	0.0326232	up-regulation
Bub1b	60.6197	0.60225	0.287642	0.006919	0.035224	up-regulation
Prdx1	181.94	0.601336	0.193723	0.00043565	0.00389174	up-regulation
Eif3m	245.188	0.599492	0.170904	0.000106982	0.00121136	up-regulation
Psmd12	72.2454	0.599399	0.268808	0.00513453	0.0278871	up-regulation
Dcaf13	54.4847	0.599359	0.317678	0.010658	0.048983	up-regulation
Eif3g	148.94	0.597419	0.247504	0.00327989	0.0193562	up-regulation
Hars	53.3043	0.597245	0.309575	0.00989908	0.0462686	up-regulation
Ywhah	175.833	0.596941	0.19961	0.000631582	0.00527376	up-regulation
Ddost	69.1519	0.59615	0.316915	0.0108482	0.0497358	up-regulation
Ndufb5	120.874	0.596137	0.222067	0.00159356	0.0111701	up-regulation
Actl6a	64.2637	0.595342	0.277879	0.0063629	0.0331463	up-regulation
2700060E02Rik	106.675	0.59465	0.23392	0.00237341	0.0152466	up-regulation
Cct2	284.686	0.594586	0.164553	7.31564e-05	0.000893132	up-regulation
Ik	153.174	0.594412	0.197877	0.000612658	0.00517445	up-regulation
Snx1	59.484	0.594252	0.302763	0.00934088	0.044395	up-regulation
Stag2	99.514	0.594005	0.23334	0.00235796	0.0151852	up-regulation
Psmd4	170.502	0.593386	0.210636	0.00108958	0.00807701	up-regulation
Cdc37	144.656	0.59298	0.255057	0.00414958	0.0233149	up-regulation
Pmf1	54.2816	0.59186	0.298563	0.00908527	0.043566	up-regulation
Sfr1	82.6928	0.591103	0.252536	0.0040441	0.0228707	up-regulation
Snrpa	88.9298	0.59054	0.276132	0.0064899	0.0336378	up-regulation
Qars	88.5972	0.5905	0.279345	0.00685678	0.0350458	up-regulation
1110004F10Rik	92.8293	0.589741	0.237554	0.00282975	0.017304	up-regulation
Skap1	174.633	0.589245	0.195762	0.00061004	0.0051608	up-regulation
BC005624	60.788	0.588971	0.288809	0.00814073	0.0398679	up-regulation
Vbp1	57.6095	0.587539	0.290125	0.00843598	0.0410407	up-regulation
Cox7c	432.949	0.586714	0.169814	0.000134716	0.00145504	up-regulation
Larp7	60.6032	0.586289	0.284454	0.00784148	0.0388082	up-regulation
Cox4i1	771.409	0.5862	0.173891	0.000179359	0.00184075	up-regulation
Smc4	257.84	0.586077	0.160125	6.28343e-05	0.000780054	up-regulation
Thy1	1609.45	0.585711	0.156822	4.69937e-05	0.00060377	up-regulation
Cmtm7	129.286	0.584372	0.215847	0.00154947	0.0108758	up-regulation
Cope	119.829	0.584034	0.231448	0.00258084	0.016161	up-regulation
Arf4	70.9249	0.583455	0.269878	0.00633759	0.0330479	up-regulation
Ncoa4	65.4407	0.582692	0.282796	0.00793662	0.0391041	up-regulation
Gmfg	694.364	0.581658	0.147852	2.14154e-05	0.000321572	up-regulation
Sdhd	102.281	0.581296	0.226902	0.00235266	0.0151701	up-regulation
Abracl	176.458	0.580725	0.208258	0.0012368	0.0090383	up-regulation
Serinc3	164.431	0.578683	0.190124	0.000565929	0.00482726	up-regulation
Pkm	294.633	0.578614	0.234897	0.00306644	0.0183858	up-regulation
Rpp25l	64.2954	0.578037	0.293839	0.00979451	0.0459994	up-regulation
Rcbtb2	93.1922	0.577558	0.235719	0.00321208	0.0190214	up-regulation
Emc3	69.9375	0.577464	0.272343	0.00710326	0.0358784	up-regulation
Ndufa8	121.564	0.577374	0.228599	0.00262318	0.016322	up-regulation
Capza1	185.577	0.57583	0.183274	0.000414853	0.00374312	up-regulation
Tubb4b	202.928	0.57474	0.191658	0.000661527	0.00541607	up-regulation
Myl12b	267.595	0.5728	0.160006	8.87712e-05	0.00104657	up-regulation
Smim15	62.9143	0.572598	0.282285	0.00880961	0.042617	up-regulation
Capzb	215.3	0.572185	0.227309	0.00271583	0.016777	up-regulation
2410006H16Rik	405.137	0.571457	0.207568	0.00141141	0.0100854	up-regulation
Gabarap	148.423	0.570025	0.220018	0.00225057	0.0146957	up-regulation
Ppp6c	74.9405	0.568819	0.268502	0.00734044	0.0367164	up-regulation
Fkbp4	105.694	0.56755	0.259278	0.00626722	0.0327804	up-regulation
Psmc6	115.914	0.566397	0.221825	0.00252877	0.0159856	up-regulation
Cdk2ap1	127.065	0.566303	0.207008	0.00151746	0.0107095	up-regulation
Phf5a	68.2356	0.566065	0.27103	0.00793331	0.0391041	up-regulation
Rpa1	100.513	0.565171	0.232263	0.00348924	0.0202896	up-regulation
Hnrnpa3	174.994	0.564695	0.195181	0.000951746	0.00723215	up-regulation
Anp32a	234.801	0.564085	0.184365	0.000565237	0.00482726	up-regulation
Ptprcap	592.314	0.563727	0.15683	8.63878e-05	0.0010208	up-regulation
Hdac2	121.108	0.563434	0.213527	0.00201889	0.0134558	up-regulation
Fxyd5	119.69	0.563175	0.240844	0.00445598	0.0248186	up-regulation
Sash3	278.515	0.56294	0.196776	0.00105358	0.00785536	up-regulation
Pnrc2	108.416	0.562583	0.224682	0.00292669	0.017743	up-regulation
Top1	76.5836	0.561387	0.257576	0.00657183	0.0339599	up-regulation
Ghitm	68.7397	0.561197	0.277231	0.00925673	0.0440357	up-regulation
Urod	78.6053	0.559661	0.279467	0.00971667	0.0457589	up-regulation
Cox7a2l	479.365	0.559405	0.174148	0.000344349	0.00321392	up-regulation
Mrfap1	229.156	0.559112	0.184482	0.000628798	0.00525911	up-regulation
Cct7	139.962	0.558721	0.238009	0.00442302	0.0246617	up-regulation
Igbp1	70.2693	0.558399	0.271295	0.00870198	0.0421755	up-regulation
Ddx39	111.602	0.557127	0.223029	0.00303039	0.018239	up-regulation
Eif2a	65.9506	0.55701	0.276773	0.00963235	0.0455701	up-regulation
Prps2	126.421	0.555655	0.214724	0.00238627	0.0153101	up-regulation
Tmem261	108.926	0.554258	0.224678	0.00331962	0.0195683	up-regulation
Tecr	136.682	0.554191	0.238688	0.00479045	0.0263975	up-regulation
Dtymk	162.681	0.553393	0.205886	0.00181499	0.0123525	up-regulation
U2af1	257.44	0.552013	0.169514	0.000303921	0.00292127	up-regulation
Eif5a	403.142	0.55084	0.184429	0.000742824	0.0059611	up-regulation
Dut	81.5032	0.550717	0.256643	0.00736799	0.0367828	up-regulation
Atp6v0e	137.142	0.550655	0.217887	0.00286022	0.0174389	up-regulation
Bzw1	196.025	0.548005	0.178102	0.000562178	0.00481717	up-regulation
Cbx1	106.823	0.547759	0.222361	0.00342806	0.0200015	up-regulation
Atp6v1d	132.089	0.545967	0.207564	0.00219366	0.0143971	up-regulation
Aldoa	126.211	0.543447	0.266806	0.00956565	0.0452962	up-regulation
Psma3	130.21	0.543057	0.207822	0.00232529	0.015088	up-regulation
Luc7l3	88.9422	0.542886	0.261946	0.00889986	0.0430132	up-regulation
Acaa2	112.838	0.54217	0.236962	0.00543135	0.0291769	up-regulation
Romo1	154.473	0.542001	0.210937	0.00261976	0.0163204	up-regulation
Polr2g	102.282	0.541392	0.235693	0.00534147	0.0287412	up-regulation
Spcs1	136.275	0.539899	0.221356	0.00375137	0.0214745	up-regulation
Cdk4	124.449	0.538267	0.209555	0.00267111	0.0165603	up-regulation
Tomm5	104.103	0.538147	0.230128	0.00487606	0.0267249	up-regulation
Ndufb6	147.532	0.537718	0.239723	0.00616856	0.032363	up-regulation
Ccnd3	516.85	0.537566	0.179852	0.000769872	0.00613042	up-regulation
Rag1	1234.64	0.532989	0.157316	0.000203371	0.00204642	up-regulation
Mcm6	89.5679	0.531125	0.242935	0.00720746	0.036298	up-regulation
Gm6644	147.831	0.530842	0.228108	0.00513681	0.0278871	up-regulation
Sdcbp	110.795	0.529261	0.223118	0.00462614	0.0256707	up-regulation
Sf3b3	75.9174	0.528685	0.253899	0.00920715	0.0439215	up-regulation
Ndufa6	284.08	0.528649	0.172984	0.000640948	0.00531749	up-regulation
Hnrnpf	785.206	0.526345	0.136342	3.43613e-05	0.000465867	up-regulation
Pfdn6	147.224	0.52582	0.222696	0.00480381	0.0264415	up-regulation
Ppp2r5c	191.159	0.524547	0.18469	0.0012792	0.00928228	up-regulation
Il16	108.24	0.521041	0.242251	0.00810123	0.0397619	up-regulation
H3f3a	1436.64	0.516222	0.127714	1.67882e-05	0.000257418	up-regulation
Hist3h2a	120.532	0.516078	0.223299	0.00564199	0.0300595	up-regulation
Snw1	82.9087	0.514355	0.242528	0.00891477	0.0430147	up-regulation
Nt5c	154.753	0.513379	0.217304	0.00501008	0.0273431	up-regulation
Gng5	288.078	0.512378	0.182865	0.00149531	0.0105967	up-regulation
Sh3kbp1	137.638	0.512203	0.209546	0.00408473	0.0230499	up-regulation
Dnajc9	82.3979	0.512189	0.242367	0.00914224	0.0437445	up-regulation
Tra2b	241.769	0.511002	0.16263	0.000514607	0.00450129	up-regulation
Uhrf1	117.658	0.509673	0.213599	0.00479069	0.0263975	up-regulation
BC031181	96.1857	0.506527	0.236411	0.00873264	0.0422844	up-regulation
Rabac1	175.247	0.505136	0.205497	0.00403283	0.0228571	up-regulation
Ndufs2	138.119	0.503758	0.211629	0.00496444	0.0271805	up-regulation
Hnrnpc	242.62	0.503278	0.167795	0.000839401	0.0065425	up-regulation
Supt4a	378.154	0.501638	0.179665	0.00159904	0.0111933	up-regulation
Ccnb2	86.7044	0.501387	0.240624	0.0101701	0.0471191	up-regulation
Dnajc8	180.446	0.499635	0.185795	0.00217993	0.0143253	up-regulation
Srp19	112.622	0.499379	0.216863	0.00613379	0.0322134	up-regulation
G3bp1	109.056	0.498808	0.233674	0.00914457	0.0437445	up-regulation
Vps28	104.196	0.497117	0.220974	0.00703877	0.0356576	up-regulation
Atp5g3	413.634	0.496804	0.170561	0.00112658	0.00830349	up-regulation
Anp32e	302.349	0.496085	0.161163	0.000666663	0.00543457	up-regulation
Rrp1	207.767	0.494847	0.236815	0.0102562	0.0473669	up-regulation
Chchd2	230.802	0.491576	0.176993	0.00173782	0.0119536	up-regulation
Nol7	95.5106	0.491071	0.234359	0.010321	0.0476042	up-regulation
Dad1	196.424	0.490654	0.176507	0.00172733	0.0118974	up-regulation
Ldhb	574.927	0.489282	0.147879	0.000311884	0.0029756	up-regulation
Ifngr1	360.261	0.486833	0.14793	0.000334062	0.00314067	up-regulation
Cdca7	177.982	0.486441	0.18119	0.00231607	0.0150476	up-regulation
Lcp2	129.519	0.486363	0.210568	0.00632412	0.033011	up-regulation
Arpc1b	207.73	0.48372	0.21007	0.00648828	0.0336378	up-regulation
Rbm3	629.418	0.482969	0.140875	0.000208165	0.00207842	up-regulation
Hdac1	184.323	0.481574	0.18146	0.00257258	0.016161	up-regulation
Endou	239.456	0.480165	0.17303	0.00181758	0.0123538	up-regulation
Dnajc15	231.804	0.479044	0.200568	0.0053188	0.0286637	up-regulation
Hnrnpm	308.219	0.478252	0.167957	0.00147086	0.0104667	up-regulation
S100a10	350.329	0.477017	0.159198	0.000928321	0.00710655	up-regulation
Tax1bp1	125.307	0.475972	0.203835	0.00618255	0.0324034	up-regulation
Nono	354.801	0.475613	0.155904	0.000783582	0.00619174	up-regulation
Thoc7	116.795	0.474235	0.212971	0.00811137	0.0397619	up-regulation
Coro1a	1186.88	0.473954	0.171748	0.00194175	0.0130941	up-regulation
Pdha1	117.509	0.472183	0.221678	0.0102428	0.0473669	up-regulation
Stmn1	874.886	0.469333	0.129642	0.000107394	0.00121337	up-regulation
Gdi2	162.147	0.468304	0.218676	0.0101147	0.046989	up-regulation
Dck	182.158	0.464132	0.180836	0.00350279	0.0203454	up-regulation
Nop56	114.513	0.463063	0.210639	0.00905971	0.0435407	up-regulation
Ywhaq	115.657	0.46115	0.210228	0.00923158	0.0439973	up-regulation
Ssna1	161.484	0.454993	0.193274	0.00637069	0.0331533	up-regulation
Pebp1	143.146	0.452624	0.201778	0.00846396	0.041138	up-regulation
Myl12a	164.032	0.450237	0.184561	0.0052008	0.0282048	up-regulation
Rtn3	166.433	0.44935	0.191841	0.00670424	0.0345057	up-regulation
Eef2	1069.31	0.448465	0.209189	0.0108604	0.0497358	up-regulation
Trp53inp1	400.665	0.446925	0.15728	0.00167479	0.0116131	up-regulation
Polr1d	183.143	0.446112	0.185333	0.00573909	0.0304823	up-regulation
Tpt1	5588.15	0.445659	0.164852	0.0025451	0.0160691	up-regulation
Hmgn2	785.479	0.444699	0.13019	0.000243425	0.00239337	up-regulation
Snrpc	146.411	0.442002	0.205093	0.0108789	0.0497731	up-regulation
Cnn3	128.335	0.440179	0.200436	0.00994336	0.0463639	up-regulation
Atox1	214.901	0.439796	0.200248	0.00995018	0.0463639	up-regulation
Cnbp	308.663	0.437722	0.165222	0.00306906	0.0183858	up-regulation
Hmgn1	181.156	0.436174	0.184863	0.00674162	0.034629	up-regulation
Themis	273.395	0.435442	0.1601	0.00251454	0.0159151	up-regulation
Anp32b	494.191	0.435415	0.14316	0.000931913	0.00711292	up-regulation
Dazap2	210.806	0.434106	0.170354	0.00411945	0.0232204	up-regulation
Anapc5	204.235	0.42781	0.184615	0.00775357	0.0385211	up-regulation
B2m	575.979	0.423312	0.143405	0.00130924	0.00943384	up-regulation
Cd247	483.992	0.422337	0.139955	0.00105314	0.00785536	up-regulation
Atp6v1g1	211.009	0.414628	0.187063	0.0104486	0.0481494	up-regulation
Emg1	317.871	0.414137	0.150585	0.00246869	0.0156724	up-regulation
Cd3g	871.688	0.411757	0.132404	0.000810853	0.00636817	up-regulation
Cyb5a	542.715	0.404377	0.139328	0.00162272	0.0112898	up-regulation
Erh	206.441	0.397664	0.175908	0.0100379	0.0467167	up-regulation
Nap1l1	205.249	0.397298	0.176352	0.0102433	0.0473669	up-regulation
Aqp11	238.283	0.383513	0.161382	0.00791865	0.0391041	up-regulation
Cox6a1	483.457	0.382072	0.158154	0.00715813	0.0360848	up-regulation
Rps9	2588.79	0.381507	0.164313	0.00918884	0.0439155	up-regulation
Paip2	262.201	0.372456	0.161044	0.00969382	0.0457119	up-regulation
Sla	321.176	0.37237	0.154915	0.00765508	0.0381421	up-regulation
Tmsb4x	2660.39	0.359715	0.129296	0.00275308	0.0169259	up-regulation
Ly6e	670.17	0.351827	0.148268	0.00896089	0.0431463	up-regulation
Ucp2	411.076	-0.382956	0.166916	0.00967065	0.0457094	down-regulation
Ddx17	200.355	-0.438808	0.178586	0.00506294	0.0275441	down-regulation
Ctbp1	115.517	-0.449955	0.208002	0.0102604	0.0473669	down-regulation
Edem1	203.212	-0.45161	0.176527	0.00371714	0.0213399	down-regulation
Eif4h	117.889	-0.490059	0.209811	0.00579371	0.0307407	down-regulation
Fermt3	100.013	-0.491182	0.222948	0.00796528	0.0391949	down-regulation
Psap	340.818	-0.497804	0.152497	0.000350512	0.00325376	down-regulation
Sfpq	222.047	-0.50304	0.166646	0.000781816	0.00619148	down-regulation
Ubl5	119.854	-0.503469	0.223763	0.00677189	0.0347152	down-regulation
Tmsb10	1108.07	-0.515912	0.123656	9.48967e-06	0.000155209	down-regulation
Bcl11b	115.418	-0.52055	0.214267	0.00407743	0.0230339	down-regulation
Trim28	111.076	-0.522918	0.217018	0.00425625	0.0238609	down-regulation
Tnfaip3	97.6482	-0.530296	0.254008	0.00892631	0.04302	down-regulation
Socs1	116.753	-0.53087	0.215293	0.00357355	0.0206632	down-regulation
Fam78a	86.6493	-0.531018	0.238515	0.00650152	0.0336641	down-regulation
H2-D1	101.705	-0.531375	0.224774	0.00463724	0.0256893	down-regulation
Satb1	517.434	-0.55386	0.132089	7.69248e-06	0.000132106	down-regulation
Stk38	60.7214	-0.55977	0.285386	0.0104897	0.0482525	down-regulation
Myb	304.985	-0.563095	0.174296	0.000316001	0.00299823	down-regulation
Fbxl12	155.49	-0.570126	0.219356	0.00217522	0.0143126	down-regulation
Ogt	77.2808	-0.572859	0.276579	0.00793061	0.0391041	down-regulation
Tcf7	1213.11	-0.58116	0.114008	9.02241e-08	3.07838e-06	down-regulation
Fam120a	57.9041	-0.581376	0.290284	0.00891687	0.0430147	down-regulation
Srrt	92.6966	-0.582028	0.237348	0.00310553	0.0185396	down-regulation
Fam168b	65.4088	-0.582193	0.277919	0.00731031	0.0366725	down-regulation
Diap1	52.7292	-0.591899	0.302588	0.0094588	0.0448471	down-regulation
Sun2	106.235	-0.592921	0.221108	0.00160718	0.0112262	down-regulation
Smarca4	71.6729	-0.595897	0.280141	0.00647685	0.0336378	down-regulation
Hnrnpl	148.027	-0.598198	0.308281	0.00939089	0.0445916	down-regulation
Spint2	190.989	-0.599913	0.185407	0.000275311	0.00267119	down-regulation
Adrbk1	133.539	-0.60139	0.206731	0.000793892	0.00625402	down-regulation
Mknk2	71.2838	-0.601515	0.265792	0.0046638	0.0258087	down-regulation
Tsc22d3	114.711	-0.603234	0.261498	0.00415332	0.0233149	down-regulation
Srsf9	54.7325	-0.610252	0.296974	0.00724822	0.0364676	down-regulation
Tcf3	64.9319	-0.612901	0.278615	0.00520936	0.0282215	down-regulation
Ppt2	47.3828	-0.616959	0.320586	0.00924756	0.0440327	down-regulation
BC005537	88.5176	-0.619424	0.240264	0.0019714	0.0132593	down-regulation
Pkn1	55.9276	-0.620099	0.29894	0.00672359	0.0345708	down-regulation
Ilvbl	75.988	-0.620174	0.25726	0.00305746	0.018359	down-regulation
Srrm1	54.7564	-0.62492	0.301732	0.00666414	0.034368	down-regulation
Itm2a	77.9654	-0.626387	0.260204	0.00301958	0.0182026	down-regulation
Csnk1g2	88.0779	-0.627316	0.254304	0.00257934	0.016161	down-regulation
Eif3f	186.015	-0.629386	0.208781	0.000524015	0.00456249	down-regulation
Clk3	211.451	-0.630164	0.185044	0.000139847	0.0014948	down-regulation
Slc39a7	41.8545	-0.63167	0.348513	0.010859	0.0497358	down-regulation
Gnai2	251.039	-0.632479	0.179273	8.90367e-05	0.0010473	down-regulation
Ctsl	178.993	-0.63321	0.193191	0.000217388	0.00216213	down-regulation
Fus	190.169	-0.635236	0.263753	0.0028975	0.0176245	down-regulation
Rsrp1	213.914	-0.63875	0.264134	0.00279702	0.0171755	down-regulation
Lrp10	68.4958	-0.643496	0.278719	0.00365089	0.0210396	down-regulation
Prkd2	76.0092	-0.645139	0.260975	0.00241449	0.015472	down-regulation
Rbm38	84.0252	-0.646996	0.247112	0.00162379	0.0112898	down-regulation
Patz1	51.4074	-0.651203	0.30937	0.00570453	0.0303613	down-regulation
Ephb6	60.451	-0.652271	0.289199	0.00404021	0.0228707	down-regulation
Cpsf7	55.4033	-0.653563	0.305356	0.00523674	0.02834	down-regulation
Desi1	97.9233	-0.654577	0.231273	0.000863449	0.00668946	down-regulation
Rasgrp2	40.8597	-0.654669	0.349601	0.00903401	0.0434577	down-regulation
Snrnp70	259.697	-0.654795	0.166101	1.65271e-05	0.000254814	down-regulation
Sept9	98.8852	-0.655512	0.235019	0.000972776	0.0073486	down-regulation
Chd4	95.429	-0.663084	0.238192	0.000966195	0.00732035	down-regulation
Sema4d	68.3051	-0.663806	0.270077	0.00237257	0.0152466	down-regulation
Psmd3	72.8423	-0.667102	0.267415	0.00214326	0.0141384	down-regulation
Ehmt2	44.0493	-0.670017	0.334064	0.00664245	0.0342905	down-regulation
Ablim1	110.277	-0.670144	0.238278	0.000869184	0.00672378	down-regulation
Ldb1	159.002	-0.678266	0.198374	0.000116579	0.00130003	down-regulation
Tsc22d4	183.647	-0.685557	0.185986	4.218e-05	0.000552955	down-regulation
Atxn7l3	31.8221	-0.686357	0.399919	0.0107908	0.0495491	down-regulation
Ypel3	123.318	-0.687999	0.232062	0.000520668	0.00454658	down-regulation
Csk	85.8915	-0.688714	0.245489	0.000844923	0.0065756	down-regulation
Atp2a3	100.978	-0.690074	0.237303	0.00061734	0.00519695	down-regulation
Arl4c	49.8881	-0.690874	0.330999	0.00525388	0.0284029	down-regulation
Slc20a1	45.3708	-0.69301	0.357652	0.00707442	0.0357678	down-regulation
Ssbp3	59.6186	-0.693121	0.289833	0.00258162	0.016161	down-regulation
Gpsm3	146.299	-0.70176	0.197304	6.64058e-05	0.000812643	down-regulation
Usp19	43.0369	-0.70272	0.350255	0.00601808	0.0316798	down-regulation
Acap1	173.716	-0.702793	0.211194	0.000150616	0.0015804	down-regulation
Srsf6	106.421	-0.703351	0.25218	0.000849105	0.00659817	down-regulation
Fam117a	48.3869	-0.70508	0.335019	0.0048626	0.0266809	down-regulation
Grk6	60.9654	-0.71177	0.288462	0.00202188	0.0134583	down-regulation
Ctdsp2	60.9449	-0.713726	0.287441	0.00193445	0.013062	down-regulation
Rcc2	102.961	-0.713844	0.229003	0.000299683	0.00289132	down-regulation
Ptov1	41.3882	-0.714017	0.350795	0.00549613	0.0293674	down-regulation
Cirbp	62.7633	-0.714502	0.305281	0.00275284	0.0169259	down-regulation
Ip6k1	52.2444	-0.714651	0.310269	0.00302081	0.0182026	down-regulation
Gdi1	57.5989	-0.719129	0.315607	0.00315351	0.0187176	down-regulation
Cmip	39.8926	-0.720875	0.365275	0.00610358	0.0320874	down-regulation
Gtf2i	64.3002	-0.725299	0.280229	0.00141954	0.0101295	down-regulation
Shisa5	82.8866	-0.726753	0.252527	0.00061579	0.00519239	down-regulation
Actr1b	30.1585	-0.728582	0.417016	0.00906921	0.0435457	down-regulation
Mark2	42.0578	-0.731175	0.346626	0.00448987	0.0249803	down-regulation
Jund	157.034	-0.732462	0.193623	2.58614e-05	0.000372173	down-regulation
Eif2ak3	27.4822	-0.732953	0.433395	0.00983114	0.0461294	down-regulation
Mprip	57.9585	-0.733842	0.295361	0.00182704	0.0124017	down-regulation
Tob2	30.1636	-0.735572	0.411737	0.00832834	0.0407093	down-regulation
Them6	50.0881	-0.737244	0.317489	0.00271963	0.0167803	down-regulation
Pan3	82.18	-0.7424	0.316549	0.00250845	0.0158961	down-regulation
Scaf1	27.843	-0.744403	0.446518	0.00985343	0.0461499	down-regulation
Laptm5	320.431	-0.746249	0.184486	8.53648e-06	0.00014233	down-regulation
Rnf220	24.9734	-0.747277	0.459852	0.0104704	0.048207	down-regulation
Ppp1r12c	35.5094	-0.747795	0.399892	0.00691358	0.035224	down-regulation
Polg	31.6677	-0.749498	0.403402	0.007066	0.0357604	down-regulation
Baz2a	42.05	-0.75174	0.354533	0.00415433	0.0233149	down-regulation
Ssbp4	30.334	-0.752282	0.410269	0.00733372	0.0367164	down-regulation
Bcl2l11	29.9923	-0.753693	0.420257	0.00783487	0.0388082	down-regulation
Lmbr1l	31.005	-0.754424	0.419657	0.00774646	0.0385211	down-regulation
Zfp219	54.4483	-0.754553	0.305752	0.00181077	0.01234	down-regulation
Skiv2l	34.514	-0.756535	0.391396	0.00601826	0.0316798	down-regulation
Tle3	44.7423	-0.758473	0.337482	0.00307338	0.0183903	down-regulation
Cdk9	29.9973	-0.76091	0.414653	0.00715297	0.0360848	down-regulation
Apbb1ip	41.7328	-0.761633	0.352721	0.00371957	0.0213399	down-regulation
Myh9	114.356	-0.762491	0.218969	7.5483e-05	0.000918391	down-regulation
Tcof1	49.4385	-0.766855	0.324401	0.00227868	0.0148417	down-regulation
Mdm4	64.1254	-0.771963	0.317791	0.00190352	0.0129039	down-regulation
Pabpn1	156.527	-0.775537	0.200764	1.70176e-05	0.000260161	down-regulation
Ranbp9	31.6668	-0.777421	0.445387	0.00793923	0.0391041	down-regulation
Wbp1l	27.9978	-0.7845	0.430808	0.00691749	0.035224	down-regulation
Ccdc97	25.3194	-0.787163	0.456784	0.00811085	0.0397619	down-regulation
Gsk3a	64.1456	-0.788119	0.282753	0.000696879	0.00565405	down-regulation
Ankrd11	32.1901	-0.789427	0.403229	0.00529043	0.0285705	down-regulation
Dalrd3	23.8066	-0.792626	0.497809	0.00973398	0.0457986	down-regulation
Impdh1	83.9417	-0.793385	0.254726	0.000249947	0.00244815	down-regulation
Csnk1e	48.9145	-0.793413	0.322737	0.00169356	0.0117275	down-regulation
Bin2	58.9636	-0.798641	0.293258	0.000818308	0.00641693	down-regulation
Sf3a2	50.618	-0.804002	0.321524	0.00148021	0.0105187	down-regulation
Eif4ebp2	44.7602	-0.804361	0.344298	0.0022313	0.0146069	down-regulation
Rasal3	114.405	-0.806235	0.223913	4.41865e-05	0.000574871	down-regulation
E2f4	56.2885	-0.816678	0.304661	0.000886894	0.00684024	down-regulation
Ddit4	63.3016	-0.817453	0.314489	0.00110186	0.00814458	down-regulation
Rcsd1	232.276	-0.819306	0.167037	1.37165e-07	4.47261e-06	down-regulation
Fam65a	39.065	-0.822818	0.367168	0.00268334	0.016616	down-regulation
Gnb2	174.502	-0.823921	0.193785	2.98625e-06	5.91737e-05	down-regulation
Lsm14b	36.0211	-0.824002	0.396654	0.00382054	0.0218219	down-regulation
Ifi27l2a	33.5333	-0.825295	0.395247	0.00374277	0.0214491	down-regulation
Rab35	38.5448	-0.827697	0.364028	0.00246665	0.0156724	down-regulation
Dnm2	68.2104	-0.830899	0.280018	0.000369	0.00338875	down-regulation
Prex1	43.2464	-0.832144	0.343474	0.00170182	0.0117531	down-regulation
Arid1a	60.0068	-0.83317	0.29836	0.000621035	0.00521103	down-regulation
Chd3	17.4529	-0.833533	0.580215	0.0109035	0.0497989	down-regulation
Dcaf15	28.159	-0.834692	0.441817	0.00543669	0.0291769	down-regulation
B4galnt1	41.5826	-0.834984	0.356952	0.00207297	0.0137098	down-regulation
Ptk2b	35.038	-0.839461	0.3827	0.00288419	0.0175643	down-regulation
Sipa1	37.8803	-0.841429	0.370724	0.00241774	0.0154735	down-regulation
Fkbp5	73.0615	-0.843437	0.267487	0.000199001	0.00202219	down-regulation
Acin1	128.486	-0.8438	0.208384	6.88929e-06	0.000119507	down-regulation
Zyx	32.5337	-0.85776	0.401531	0.0031526	0.0187176	down-regulation
Plxnd1	82.8097	-0.860837	0.263813	0.000132492	0.00143506	down-regulation
Plekhg2	30.6881	-0.861811	0.41308	0.00347971	0.0202749	down-regulation
Lef1	119.93	-0.866128	0.216946	8.41591e-06	0.000140775	down-regulation
Zmiz2	27.5088	-0.868897	0.440583	0.00432494	0.0241934	down-regulation
Fyn	37.8826	-0.877859	0.367786	0.00169876	0.0117477	down-regulation
Rexo1	23.8188	-0.87797	0.478569	0.00549256	0.0293674	down-regulation
Rai1	31.8641	-0.880185	0.406542	0.00283138	0.017304	down-regulation
Chkb	27.1533	-0.880792	0.525964	0.00698674	0.0354987	down-regulation
Phf2	64.8568	-0.885244	0.281532	0.000189282	0.00193488	down-regulation
Dusp2	54.96	-0.886351	0.327316	0.000711493	0.00574547	down-regulation
Akna	17.2866	-0.890527	0.584603	0.00869423	0.0421755	down-regulation
Rara	17.7846	-0.892612	0.576351	0.00836705	0.0408211	down-regulation
Pcnxl3	19.2991	-0.899164	0.551162	0.0073355	0.0367164	down-regulation
Epn1	51.9547	-0.899664	0.313485	0.000436612	0.00389174	down-regulation
Srcap	22.652	-0.901742	0.498662	0.00548178	0.0293674	down-regulation
Prrc2b	33.5426	-0.902995	0.394006	0.00203543	0.0135135	down-regulation
Kremen1	69.7095	-0.905098	0.27523	0.000112815	0.00126353	down-regulation
Plcg1	41.7511	-0.906936	0.354941	0.00104491	0.00782467	down-regulation
Mta1	32.3837	-0.909842	0.412995	0.00245285	0.0156468	down-regulation
Hdac7	184.179	-0.910278	0.191864	2.57908e-07	7.59281e-06	down-regulation
Brf1	40.904	-0.91615	0.357615	0.00101086	0.00761398	down-regulation
Arglu1	68.8552	-0.917351	0.306691	0.00028956	0.0027989	down-regulation
Arhgap4	90.9939	-0.918389	0.254767	3.49621e-05	0.000471531	down-regulation
Sdccag3	56.1362	-0.924078	0.317999	0.000373778	0.0034216	down-regulation
Cdk16	15.1093	-0.926725	0.646676	0.00909034	0.043566	down-regulation
Slc1a5	50.7746	-0.927685	0.350652	0.00078495	0.00619305	down-regulation
Anxa11	34.3843	-0.93067	0.389092	0.00152181	0.0107256	down-regulation
Fcho1	63.0371	-0.937704	0.290791	0.000132228	0.00143506	down-regulation
Zdhhc8	19.9716	-0.939699	0.531119	0.00549037	0.0293674	down-regulation
Ttyh3	24.8301	-0.942823	0.464954	0.0033812	0.0197954	down-regulation
Ubc	64.7019	-0.943275	0.291255	0.000124925	0.00137448	down-regulation
Gmip	20.9751	-0.945208	0.514981	0.00484735	0.0266527	down-regulation
Klf13	63.6904	-0.945405	0.289753	0.000114905	0.00128414	down-regulation
Bag6	47.7922	-0.950077	0.330631	0.000395888	0.00359088	down-regulation
Pde4d	23.9874	-0.951752	0.480257	0.00364566	0.021033	down-regulation
Rps6kb2	16.2849	-0.961775	0.617897	0.00730071	0.036669	down-regulation
Pou6f1	34.3744	-0.964832	0.392976	0.00122881	0.00899928	down-regulation
Scrib	16.2862	-0.973595	0.608957	0.00676574	0.0347152	down-regulation
Sidt2	59.5292	-0.974711	0.29551	9.72596e-05	0.0011235	down-regulation
Pip5k1c	40.4222	-0.975026	0.360287	0.00061848	0.00519805	down-regulation
Phf12	26.1678	-0.978342	0.454909	0.00246535	0.0156724	down-regulation
Dlg4	17.795	-0.978666	0.574281	0.00572112	0.0304182	down-regulation
Kmt2b	21.8207	-0.980573	0.511215	0.00392128	0.0222739	down-regulation
Sh2b1	26.3328	-0.984714	0.463002	0.00256223	0.0161574	down-regulation
Rnf126	36.2274	-0.989654	0.383798	0.000857847	0.00665607	down-regulation
Trim11	48.1191	-0.990255	0.333397	0.000277343	0.00268585	down-regulation
Gtpbp2	32.5311	-0.990759	0.426208	0.00161588	0.0112652	down-regulation
Smarcd1	23.3268	-0.99115	0.485695	0.00304429	0.0183013	down-regulation
Gse1	53.1649	-0.99661	0.313738	0.000142061	0.00150939	down-regulation
Arf5	108.913	-0.997577	0.266064	1.77948e-05	0.000271238	down-regulation
Hmg20b	30.3679	-0.998817	0.419237	0.00139835	0.0100059	down-regulation
Sema7a	25.6637	-1.00166	0.484607	0.00281848	0.0172661	down-regulation
Ier2	29.0124	-1.00348	0.43938	0.00175437	0.0120353	down-regulation
Jun	35.5493	-1.01343	0.422058	0.0012923	0.00936418	down-regulation
Midn	40.5837	-1.01652	0.360286	0.000418586	0.00375706	down-regulation
Raver1	50.1552	-1.01956	0.321951	0.000142092	0.00150939	down-regulation
Nr4a1	58.8362	-1.01999	0.354149	0.00034405	0.00321392	down-regulation
Ccnl2	85.802	-1.02064	0.324079	0.000146896	0.00154766	down-regulation
Tecpr1	30.7171	-1.02084	0.421726	0.00122971	0.00899928	down-regulation
Mbd6	24.1694	-1.0225	0.482097	0.00245392	0.0156468	down-regulation
Hnrnpa0	199.771	-1.02261	0.185252	3.65983e-09	2.27174e-07	down-regulation
Sf1	94.4044	-1.02483	0.239309	1.88624e-06	3.99915e-05	down-regulation
Egr1	17.1343	-1.02942	0.59184	0.00500137	0.0273246	down-regulation
Nisch	42.437	-1.03407	0.354419	0.000306373	0.00293935	down-regulation
Rnf44	35.8959	-1.0395	0.383363	0.000556429	0.00477987	down-regulation
Kmt2d	28.0424	-1.04409	0.450577	0.00152632	0.0107404	down-regulation
Safb2	47.3039	-1.04901	0.337135	0.000163471	0.00169799	down-regulation
H6pd	24.8382	-1.04966	0.467326	0.00179928	0.0122847	down-regulation
Sh3bp1	18.3028	-1.06278	0.561828	0.00367743	0.0211688	down-regulation
Rnf145	58.7067	-1.07017	0.467451	0.0015056	0.010655	down-regulation
Ubp1	34.7193	-1.07117	0.420845	0.000829922	0.00647842	down-regulation
Polr2a	51.3486	-1.0713	0.322536	7.86846e-05	0.000947157	down-regulation
Khsrp	44.1181	-1.07149	0.347754	0.000175401	0.00180515	down-regulation
Snx18	26.5137	-1.09826	0.466666	0.00130921	0.00943384	down-regulation
Hs6st1	37.9318	-1.10594	0.371515	0.000234264	0.00231212	down-regulation
Vasp	41.6056	-1.10999	0.353318	0.00013822	0.00148357	down-regulation
Tpcn1	31.7234	-1.11203	0.407474	0.000484645	0.0042609	down-regulation
Prrc2a	63.4424	-1.11394	0.297874	1.60915e-05	0.00024896	down-regulation
Stx16	32.7125	-1.11473	0.435603	0.000758313	0.00606651	down-regulation
Pisd-ps1	51.4884	-1.11656	0.389675	0.000315902	0.00299823	down-regulation
Ppp1r9b	107.714	-1.12213	0.23236	1.28196e-07	4.26242e-06	down-regulation
Pitpnm2	33.2443	-1.14081	0.402746	0.00034743	0.00323682	down-regulation
Trp53i11	116.086	-1.16658	0.220221	1.07662e-08	5.50565e-07	down-regulation
Cnot3	26.5288	-1.167	0.449903	0.000663116	0.00541607	down-regulation
Trim39	20.314	-1.17628	0.547424	0.00191822	0.0129864	down-regulation
Spo11	30.8791	-1.18241	0.573118	0.00216856	0.014287	down-regulation
H2-Q4	71.144	-1.18563	0.274155	1.31012e-06	2.94748e-05	down-regulation
Gm20605	24.6769	-1.19075	0.529622	0.00148904	0.0105669	down-regulation
Srrm2	51.8622	-1.19293	0.319913	1.55885e-05	0.000242634	down-regulation
Kdm6b	39.959	-1.19652	0.363189	7.57602e-05	0.000918391	down-regulation
Tmem259	54.2	-1.20259	0.339558	3.09428e-05	0.000425113	down-regulation
Cic	29.7247	-1.20659	0.424499	0.000316851	0.00300077	down-regulation
Kif21b	45.8288	-1.21907	0.338482	2.47355e-05	0.000358265	down-regulation
Zfp579	16.1314	-1.22078	0.615686	0.00259656	0.0162348	down-regulation
Tmc8	39.9498	-1.22097	0.373529	8.06805e-05	0.000962189	down-regulation
Adgrl1	16.1316	-1.22171	0.614907	0.00257485	0.016161	down-regulation
Mast3	40.6252	-1.23592	0.36112	4.68593e-05	0.000603548	down-regulation
Clasrp	25.8618	-1.24398	0.473053	0.000556661	0.00477987	down-regulation
Brd4	42.982	-1.24488	0.348182	2.67062e-05	0.000381137	down-regulation
H2-K1	55.224	-1.24518	0.307661	4.14703e-06	7.68543e-05	down-regulation
Whrn	21.3355	-1.25123	0.515377	0.000941577	0.00716544	down-regulation
Mef2d	45.0077	-1.2562	0.346881	2.21754e-05	0.000327582	down-regulation
Foxp4	20.8407	-1.25723	0.522411	0.000986757	0.00744329	down-regulation
Znrf1	111.073	-1.25857	0.262834	1.36439e-07	4.47261e-06	down-regulation
Dtx3	27.3613	-1.26332	0.525398	0.000953906	0.00723788	down-regulation
Ccdc88b	38.9543	-1.26976	0.368004	4.12954e-05	0.000542739	down-regulation
Bmf	26.0307	-1.27806	0.454225	0.000325663	0.00307292	down-regulation
Dgkz	141.651	-1.2871	0.223232	6.75323e-10	5.1477e-08	down-regulation
Atxn2l	54.2403	-1.29113	0.316614	3.49509e-06	6.69393e-05	down-regulation
Nbeal2	22.8491	-1.29327	0.496479	0.000575443	0.0049003	down-regulation
Ptger1	25.7079	-1.29716	0.459296	0.000310584	0.00297421	down-regulation
Upf1	31.5699	-1.30283	0.418093	0.000125497	0.00137448	down-regulation
Gigyf1	25.3632	-1.30998	0.474119	0.000365596	0.0033695	down-regulation
Dennd1c	22.0141	-1.31399	0.520759	0.000698485	0.00565817	down-regulation
Neat1	41.6391	-1.31446	0.369446	2.68473e-05	0.000382093	down-regulation
Gramd1a	89.7862	-1.3198	0.282723	2.34326e-07	7.11423e-06	down-regulation
Zfp36l2	110.445	-1.33368	0.248045	6.01299e-09	3.40428e-07	down-regulation
Mapk8ip3	23.3498	-1.3383	0.500347	0.000458742	0.00405393	down-regulation
Vps37b	36.6157	-1.33953	0.37705	2.71583e-05	0.000384394	down-regulation
Fmnl1	104.121	-1.34383	0.235991	9.94155e-10	7.11373e-08	down-regulation
Hmha1	362.885	-1.35665	0.199515	8.36232e-13	1.72331e-10	down-regulation
Junb	106.936	-1.4014	0.276126	2.86772e-08	1.16335e-06	down-regulation
Coro7	34.1055	-1.40333	0.396177	2.70849e-05	0.000384394	down-regulation
Rgl2	33.5924	-1.40987	0.44658	0.000100064	0.00114817	down-regulation
Vamp2	29.0661	-1.41509	0.452648	0.00011201	0.00125725	down-regulation
Arhgef1	202.518	-1.43295	0.19391	1.16246e-14	4.99081e-12	down-regulation
Sbf1	37.4704	-1.45967	0.379503	8.1918e-06	0.000138374	down-regulation
Cdh24	18.9973	-1.46579	0.562082	0.000511289	0.00447986	down-regulation
Prrt1	43.3639	-1.50338	0.356282	1.68124e-06	3.65167e-05	down-regulation
Ptprs	16.1473	-1.52024	0.609483	0.000676317	0.00550456	down-regulation
Gpr132	69.5707	-1.56666	0.288085	3.82672e-09	2.32121e-07	down-regulation
Fbrs	54.2886	-1.60878	0.324266	4.81967e-08	1.76106e-06	down-regulation
Sik1	31.6052	-1.63387	0.457112	2.10955e-05	0.00031779	down-regulation
Tnk2	54.3029	-1.63792	0.318797	1.91736e-08	8.48712e-07	down-regulation
Leng8	40.0135	-1.65238	0.398246	2.1168e-06	4.41529e-05	down-regulation
Adcy6	36.9939	-1.65793	0.385981	1.14376e-06	2.65435e-05	down-regulation
1700113A16Rik	38.6606	-1.66241	0.395593	1.694e-06	3.65167e-05	down-regulation
Rltpr	141.032	-1.67043	0.238426	1.70211e-13	5.31996e-11	down-regulation
Gramd3	26.3982	-1.68093	0.474112	2.3619e-05	0.000345696	down-regulation
Per1	15.8187	-1.68139	0.61265	0.000328026	0.00308956	down-regulation
Slc25a37	30.7734	-1.69816	0.432928	5.48511e-06	9.64481e-05	down-regulation
Vamp1	50.9476	-1.72133	0.376122	2.97208e-07	8.41326e-06	down-regulation
Gabbr1	23.89	-1.77235	0.502217	2.45656e-05	0.000357519	down-regulation
Map4k2	55.0089	-1.87915	0.362639	1.37614e-08	6.68858e-07	down-regulation
Fam193b	56.6931	-1.88214	0.360101	1.07933e-08	5.50565e-07	down-regulation
Als2cl	33.6816	-2.1311	0.425219	3.44173e-08	1.36398e-06	down-regulation
Cd96	45.8417	-2.35456	0.362862	5.91746e-12	8.23967e-10	down-regulation
Erdr1	176.342	-3.49938	0.280207	5.89129e-37	1.5176e-33	down-regulation
Xist	38.3742	-3.84893	0.495074	1.00379e-15	5.51073e-13	down-regulation
Rn45s	3090.14	-5	3.63848	4.79404e-37	1.5176e-33	down-regulation

## Sheet: Supplementary Table S4
Enriched biological functions from gene ontology enrichment tests (BP class of gene ontology)
Category	Term	PValue	type
GOTERM_BP_DIRECT	translation	9.36274e-78	up
GOTERM_BP_DIRECT	cell division	5.97317e-15	up
GOTERM_BP_DIRECT	cell cycle	7.17616e-15	up
GOTERM_BP_DIRECT	antigen processing and presentation of exogenous peptide antigen via MHC class I, TAP-dependent	5.92781e-14	up
GOTERM_BP_DIRECT	mitotic nuclear division	1.87881e-13	up
GOTERM_BP_DIRECT	RNA splicing	1.93872e-13	up
GOTERM_BP_DIRECT	DNA replication	1.37938e-12	up
GOTERM_BP_DIRECT	protein folding	3.64194e-12	up
GOTERM_BP_DIRECT	mRNA splicing, via spliceosome	7.39735e-12	up
GOTERM_BP_DIRECT	rRNA processing	1.63423e-11	up
GOTERM_BP_DIRECT	oxidation-reduction process	1.83051e-11	up
GOTERM_BP_DIRECT	ribosomal small subunit assembly	7.46008e-11	up
GOTERM_BP_DIRECT	mRNA processing	1.01339e-10	up
GOTERM_BP_DIRECT	positive regulation of telomerase RNA localization to Cajal body	8.23211e-10	up
GOTERM_BP_DIRECT	translational initiation	1.37799e-09	up
GOTERM_BP_DIRECT	cytoplasmic translation	2.89217e-09	up
GOTERM_BP_DIRECT	ribosome biogenesis	8.26685e-09	up
GOTERM_BP_DIRECT	formation of translation preinitiation complex	1.50435e-08	up
GOTERM_BP_DIRECT	proteolysis involved in cellular protein catabolic process	2.77697e-08	up
GOTERM_BP_DIRECT	proton transport	3.53024e-08	up
GOTERM_BP_DIRECT	positive regulation of protein localization to Cajal body	9.16146e-08	up
GOTERM_BP_DIRECT	ATP synthesis coupled proton transport	1.01368e-07	up
GOTERM_BP_DIRECT	ribosomal small subunit biogenesis	2.7067e-07	up
GOTERM_BP_DIRECT	chromosome segregation	3.10227e-07	up
GOTERM_BP_DIRECT	ribosomal large subunit assembly	3.48741e-07	up
GOTERM_BP_DIRECT	cell-cell adhesion	3.8127e-07	up
GOTERM_BP_DIRECT	transport	7.53791e-07	up
GOTERM_BP_DIRECT	DNA recombination	9.28158e-07	up
GOTERM_BP_DIRECT	ATP biosynthetic process	1.52772e-06	up
GOTERM_BP_DIRECT	positive regulation of establishment of protein localization to telomere	9.95982e-06	up
GOTERM_BP_DIRECT	aerobic respiration	1.49872e-05	up
GOTERM_BP_DIRECT	ATP metabolic process	1.86731e-05	up
GOTERM_BP_DIRECT	DNA unwinding involved in DNA replication	1.92774e-05	up
GOTERM_BP_DIRECT	DNA replication initiation	2.62149e-05	up
GOTERM_BP_DIRECT	ribosomal large subunit biogenesis	2.62149e-05	up
GOTERM_BP_DIRECT	DNA repair	5.65482e-05	up
GOTERM_BP_DIRECT	mitochondrial electron transport, NADH to ubiquinone	5.67475e-05	up
GOTERM_BP_DIRECT	mitochondrial electron transport, cytochrome c to oxygen	5.67475e-05	up
GOTERM_BP_DIRECT	hydrogen ion transmembrane transport	6.13168e-05	up
GOTERM_BP_DIRECT	response to oxidative stress	6.37524e-05	up
GOTERM_BP_DIRECT	maturation of SSU-rRNA from tricistronic rRNA transcript (SSU-rRNA, 5.8S rRNA, LSU-rRNA)	7.824e-05	up
GOTERM_BP_DIRECT	mitochondrial electron transport, ubiquinol to cytochrome c	8.92498e-05	up
GOTERM_BP_DIRECT	tricarboxylic acid cycle	9.96796e-05	up
GOTERM_BP_DIRECT	regulation of translational initiation	0.000238122	up
GOTERM_BP_DIRECT	chromosome condensation	0.000274674	up
GOTERM_BP_DIRECT	mitochondrial translation	0.000420241	up
GOTERM_BP_DIRECT	protein stabilization	0.000486287	up
GOTERM_BP_DIRECT	cellular response to interleukin-4	0.000512087	up
GOTERM_BP_DIRECT	protein import into mitochondrial outer membrane	0.000561082	up
GOTERM_BP_DIRECT	maturation of LSU-rRNA	0.000663244	up
GOTERM_BP_DIRECT	positive regulation of RNA polymerase II transcriptional preinitiation complex assembly	0.000892192	up
GOTERM_BP_DIRECT	double-strand break repair via homologous recombination	0.00127033	up
GOTERM_BP_DIRECT	positive regulation of telomere maintenance via telomerase	0.00132767	up
GOTERM_BP_DIRECT	mitotic sister chromatid segregation	0.00168599	up
GOTERM_BP_DIRECT	mitophagy in response to mitochondrial depolarization	0.0020098	up
GOTERM_BP_DIRECT	toxin transport	0.00215314	up
GOTERM_BP_DIRECT	cellular response to DNA damage stimulus	0.0022929	up
GOTERM_BP_DIRECT	glycolytic process	0.00249972	up
GOTERM_BP_DIRECT	tRNA aminoacylation for protein translation	0.00249972	up
GOTERM_BP_DIRECT	binding of sperm to zona pellucida	0.00249972	up
GOTERM_BP_DIRECT	histone exchange	0.00287627	up
GOTERM_BP_DIRECT	positive regulation of DNA-directed DNA polymerase activity	0.00287627	up
GOTERM_BP_DIRECT	spindle organization	0.00289554	up
GOTERM_BP_DIRECT	protein import into mitochondrial matrix	0.00289554	up
GOTERM_BP_DIRECT	spliceosomal snRNP assembly	0.0029917	up
GOTERM_BP_DIRECT	substantia nigra development	0.00331648	up
GOTERM_BP_DIRECT	negative regulation of intrinsic apoptotic signaling pathway	0.00355525	up
GOTERM_BP_DIRECT	positive regulation of fibroblast proliferation	0.0037063	up
GOTERM_BP_DIRECT	attachment of spindle microtubules to kinetochore	0.00418965	up
GOTERM_BP_DIRECT	regulation of chromosome segregation	0.00418965	up
GOTERM_BP_DIRECT	mitotic spindle assembly checkpoint	0.00457507	up
GOTERM_BP_DIRECT	carboxylic acid metabolic process	0.00457507	up
GOTERM_BP_DIRECT	mitochondrial respiratory chain complex I assembly	0.00457507	up
GOTERM_BP_DIRECT	osteoblast differentiation	0.00472453	up
GOTERM_BP_DIRECT	response to cadmium ion	0.00490405	up
GOTERM_BP_DIRECT	pentose-phosphate shunt	0.00581251	up
GOTERM_BP_DIRECT	DNA metabolic process	0.00680876	up
GOTERM_BP_DIRECT	chromatin organization	0.00696055	up
GOTERM_BP_DIRECT	erythrocyte homeostasis	0.00776206	up
GOTERM_BP_DIRECT	translational elongation	0.00959608	up
GOTERM_BP_DIRECT	protein catabolic process	0.00959608	up
GOTERM_BP_DIRECT	response to amphetamine	0.00979017	up
GOTERM_BP_DIRECT	covalent chromatin modification	5.17113e-08	down
GOTERM_BP_DIRECT	transcription, DNA-templated	3.79471e-07	down
GOTERM_BP_DIRECT	protein phosphorylation	7.77197e-07	down
GOTERM_BP_DIRECT	phosphorylation	7.43016e-06	down
GOTERM_BP_DIRECT	regulation of transcription, DNA-templated	1.22708e-05	down
GOTERM_BP_DIRECT	positive regulation of transcription from RNA polymerase II promoter	1.35295e-05	down
GOTERM_BP_DIRECT	negative regulation of transcription from RNA polymerase II promoter	1.63948e-05	down
GOTERM_BP_DIRECT	mRNA processing	6.12642e-05	down
GOTERM_BP_DIRECT	intracellular signal transduction	6.19202e-05	down
GOTERM_BP_DIRECT	transcription from RNA polymerase II promoter	0.000160226	down
GOTERM_BP_DIRECT	protein autophosphorylation	0.000297236	down
GOTERM_BP_DIRECT	chromatin remodeling	0.000908508	down
GOTERM_BP_DIRECT	T cell receptor V(D)J recombination	0.00195618	down
GOTERM_BP_DIRECT	RNA splicing	0.00242842	down
GOTERM_BP_DIRECT	peptidyl-serine phosphorylation	0.00294428	down
GOTERM_BP_DIRECT	chromatin organization	0.0034638	down
GOTERM_BP_DIRECT	Wnt signaling pathway	0.00351879	down
GOTERM_BP_DIRECT	endocytosis	0.00443169	down
GOTERM_BP_DIRECT	negative regulation of mRNA splicing, via spliceosome	0.0051795	down
GOTERM_BP_DIRECT	response to light stimulus	0.0051795	down
GOTERM_BP_DIRECT	regulation of cell proliferation	0.00529808	down
GOTERM_BP_DIRECT	regulation of cell cycle	0.0053106	down
GOTERM_BP_DIRECT	T cell receptor signaling pathway	0.00590225	down
GOTERM_BP_DIRECT	response to cAMP	0.00590225	down
GOTERM_BP_DIRECT	cellular response to calcium ion	0.00676539	down
GOTERM_BP_DIRECT	head morphogenesis	0.00678245	down
GOTERM_BP_DIRECT	activated T cell proliferation	0.00678245	down
GOTERM_BP_DIRECT	alpha-beta T cell differentiation	0.00839898	down
GOTERM_BP_DIRECT	rhythmic process	0.00999268	down

## Sheet: Supplementary Table S5
Enriched subcellular locations from gene ontology enrichment tests (CC class of gene ontology)
Category	Term	PValue	type
GOTERM_CC_DIRECT	intracellular ribonucleoprotein complex	5.71898e-91	up
GOTERM_CC_DIRECT	ribosome	2.11445e-86	up
GOTERM_CC_DIRECT	extracellular exosome	1.56285e-51	up
GOTERM_CC_DIRECT	cytosolic large ribosomal subunit	2.81136e-44	up
GOTERM_CC_DIRECT	mitochondrial inner membrane	3.05022e-43	up
GOTERM_CC_DIRECT	mitochondrion	1.03919e-41	up
GOTERM_CC_DIRECT	nucleus	7.19702e-40	up
GOTERM_CC_DIRECT	respiratory chain	4.73949e-37	up
GOTERM_CC_DIRECT	mitochondrial respiratory chain complex I	8.40276e-37	up
GOTERM_CC_DIRECT	cytosolic small ribosomal subunit	1.6872e-32	up
GOTERM_CC_DIRECT	nucleolus	1.68271e-26	up
GOTERM_CC_DIRECT	myelin sheath	2.14364e-26	up
GOTERM_CC_DIRECT	cytoplasm	4.55293e-25	up
GOTERM_CC_DIRECT	small ribosomal subunit	1.62765e-22	up
GOTERM_CC_DIRECT	focal adhesion	6.42773e-21	up
GOTERM_CC_DIRECT	proteasome complex	3.32898e-19	up
GOTERM_CC_DIRECT	nucleoplasm	4.07442e-19	up
GOTERM_CC_DIRECT	proteasome core complex	2.91272e-16	up
GOTERM_CC_DIRECT	cytosol	9.88639e-16	up
GOTERM_CC_DIRECT	extracellular matrix	7.99841e-14	up
GOTERM_CC_DIRECT	spliceosomal complex	1.34319e-13	up
GOTERM_CC_DIRECT	cell-cell adherens junction	1.58591e-11	up
GOTERM_CC_DIRECT	catalytic step 2 spliceosome	4.57761e-11	up
GOTERM_CC_DIRECT	large ribosomal subunit	1.69551e-10	up
GOTERM_CC_DIRECT	eukaryotic 48S preinitiation complex	5.62295e-10	up
GOTERM_CC_DIRECT	mitochondrial proton-transporting ATP synthase complex	4.93579e-09	up
GOTERM_CC_DIRECT	eukaryotic 43S preinitiation complex	1.89204e-08	up
GOTERM_CC_DIRECT	U12-type spliceosomal complex	2.40591e-08	up
GOTERM_CC_DIRECT	precatalytic spliceosome	3.61738e-08	up
GOTERM_CC_DIRECT	eukaryotic translation initiation factor 3 complex	3.65982e-08	up
GOTERM_CC_DIRECT	chromosome, centromeric region	6.65706e-08	up
GOTERM_CC_DIRECT	proteasome accessory complex	6.68609e-08	up
GOTERM_CC_DIRECT	mitochondrial proton-transporting ATP synthase complex, coupling factor F(o)	6.72887e-08	up
GOTERM_CC_DIRECT	chromosome	9.01735e-08	up
GOTERM_CC_DIRECT	chaperonin-containing T-complex	2.05644e-07	up
GOTERM_CC_DIRECT	proteasome core complex, alpha-subunit complex	2.05644e-07	up
GOTERM_CC_DIRECT	cytosolic proteasome complex	4.97776e-07	up
GOTERM_CC_DIRECT	kinetochore	5.14129e-07	up
GOTERM_CC_DIRECT	mitochondrial intermembrane space	6.32652e-07	up
GOTERM_CC_DIRECT	mitochondrial large ribosomal subunit	7.07293e-07	up
GOTERM_CC_DIRECT	microtubule	7.64441e-07	up
GOTERM_CC_DIRECT	chromatin	1.07283e-06	up
GOTERM_CC_DIRECT	methylosome	2.05338e-06	up
GOTERM_CC_DIRECT	proton-transporting ATP synthase complex, coupling factor F(o)	2.05338e-06	up
GOTERM_CC_DIRECT	mitochondrial ribosome	2.27881e-06	up
GOTERM_CC_DIRECT	U1 snRNP	3.40137e-06	up
GOTERM_CC_DIRECT	zona pellucida receptor complex	3.69251e-06	up
GOTERM_CC_DIRECT	nuclear proteasome complex	3.69631e-06	up
GOTERM_CC_DIRECT	U2 snRNP	5.06409e-06	up
GOTERM_CC_DIRECT	nuclear chromosome, telomeric region	5.26268e-06	up
GOTERM_CC_DIRECT	cytoplasmic ribonucleoprotein granule	5.92717e-06	up
GOTERM_CC_DIRECT	MCM complex	8.05964e-06	up
GOTERM_CC_DIRECT	membrane	8.35475e-06	up
GOTERM_CC_DIRECT	mitochondrial respiratory chain complex IV	1.00983e-05	up
GOTERM_CC_DIRECT	condensed chromosome	1.04446e-05	up
GOTERM_CC_DIRECT	condensed chromosome kinetochore	1.37413e-05	up
GOTERM_CC_DIRECT	mitochondrial respiratory chain complex III	1.56215e-05	up
GOTERM_CC_DIRECT	polysome	2.46989e-05	up
GOTERM_CC_DIRECT	cytosolic ribosome	4.8142e-05	up
GOTERM_CC_DIRECT	mitotic spindle	5.22079e-05	up
GOTERM_CC_DIRECT	mitochondrial small ribosomal subunit	5.95408e-05	up
GOTERM_CC_DIRECT	aminoacyl-tRNA synthetase multienzyme complex	6.22734e-05	up
GOTERM_CC_DIRECT	proteasome regulatory particle, base subcomplex	7.26285e-05	up
GOTERM_CC_DIRECT	cell body	0.000110791	up
GOTERM_CC_DIRECT	eukaryotic translation initiation factor 3 complex, eIF3m	0.000120851	up
GOTERM_CC_DIRECT	Ndc80 complex	0.000203136	up
GOTERM_CC_DIRECT	centrosome	0.000231327	up
GOTERM_CC_DIRECT	intracellular	0.00025389	up
GOTERM_CC_DIRECT	small nucleolar ribonucleoprotein complex	0.000308223	up
GOTERM_CC_DIRECT	U4 snRNP	0.000341391	up
GOTERM_CC_DIRECT	oligosaccharyltransferase complex	0.000341391	up
GOTERM_CC_DIRECT	spindle	0.00040401	up
GOTERM_CC_DIRECT	preribosome, large subunit precursor	0.00050132	up
GOTERM_CC_DIRECT	spindle microtubule	0.000634596	up
GOTERM_CC_DIRECT	mitochondrial matrix	0.000726482	up
GOTERM_CC_DIRECT	pICln-Sm protein complex	0.000959824	up
GOTERM_CC_DIRECT	replication fork protection complex	0.000959824	up
GOTERM_CC_DIRECT	mitochondrial respiratory chain	0.000959824	up
GOTERM_CC_DIRECT	nuclear matrix	0.00100026	up
GOTERM_CC_DIRECT	mitochondrial nucleoid	0.00150054	up
GOTERM_CC_DIRECT	prefoldin complex	0.00163299	up
GOTERM_CC_DIRECT	U4/U6 x U5 tri-snRNP complex	0.00170363	up
GOTERM_CC_DIRECT	DNA replication factor A complex	0.00191061	up
GOTERM_CC_DIRECT	small-subunit processome	0.00201023	up
GOTERM_CC_DIRECT	SMN-Sm protein complex	0.00247266	up
GOTERM_CC_DIRECT	DNA-directed RNA polymerase II, core complex	0.00313864	up
GOTERM_CC_DIRECT	fibrillar center	0.00370486	up
GOTERM_CC_DIRECT	protein complex	0.00453438	up
GOTERM_CC_DIRECT	proteasome regulatory particle	0.00514635	up
GOTERM_CC_DIRECT	cyclin-dependent protein kinase holoenzyme complex	0.00584496	up
GOTERM_CC_DIRECT	cytoplasmic mRNA processing body	0.00634451	up
GOTERM_CC_DIRECT	spindle pole	0.00639845	up
GOTERM_CC_DIRECT	cytoskeleton	0.00681376	up
GOTERM_CC_DIRECT	tubulin complex	0.00798409	up
GOTERM_CC_DIRECT	Lsm1-7-Pat1 complex	0.00798409	up
GOTERM_CC_DIRECT	viral nucleocapsid	0.00831779	up
GOTERM_CC_DIRECT	vesicle	0.00883519	up
GOTERM_CC_DIRECT	midbody	0.00969474	up
GOTERM_CC_DIRECT	PML body	0.00982653	up
GOTERM_CC_DIRECT	nucleus	4.79848e-15	down
GOTERM_CC_DIRECT	nucleoplasm	5.72124e-15	down
GOTERM_CC_DIRECT	cytoplasm	9.19493e-12	down
GOTERM_CC_DIRECT	growth cone	7.16222e-05	down
GOTERM_CC_DIRECT	nuclear chromatin	0.00032939	down
GOTERM_CC_DIRECT	extrinsic component of cytoplasmic side of plasma membrane	0.000340339	down
GOTERM_CC_DIRECT	lamellipodium	0.000452275	down
GOTERM_CC_DIRECT	nuclear euchromatin	0.000719395	down
GOTERM_CC_DIRECT	clathrin-coated pit	0.00138785	down
GOTERM_CC_DIRECT	cell projection	0.00205216	down
GOTERM_CC_DIRECT	neuron projection	0.00210321	down
GOTERM_CC_DIRECT	cell junction	0.00225203	down
GOTERM_CC_DIRECT	cytoplasmic vesicle	0.0036951	down
GOTERM_CC_DIRECT	membrane	0.0049088	down
GOTERM_CC_DIRECT	nuclear speck	0.00756983	down
GOTERM_CC_DIRECT	midbody	0.0091833	down
